# Supplementary material for: Identifying Exifone as a Dual-Target Agent Targeting Both SARS-CoV-2 3CL Protease and the ACE2/S-RBD Interaction Among Clinical Polyphenolic Compounds
Source: Int J Mol Sci. 2025 Mar 2;26(5):2243. doi: 10.3390/ijms26052243 (PMC11900932; doi:10.3390/ijms26052243)
Supplement: Supplementary file 1 [file ijms-26-02243-s001.zip]

Archive with 1 entries (1 files):
- ijms-3488656-supplementary.xlsx
