# Supplementary material for: Identifying Exifone as a Dual-Target Agent Targeting Both SARS-CoV-2 3CL Protease and the ACE2/S-RBD Interaction Among Clinical Polyphenolic Compounds
Source: Int J Mol Sci. 2025 Mar 2;26(5):2243. doi: 10.3390/ijms26052243 (PMC11900932; doi:10.3390/ijms26052243)
Supplement: Supplementary file 1 [file ijms-26-02243-s001.zip › ijms-3488656-supplementary.xlsx]

## Sheet: PDB
Entry ID	Chain ID	Ligand ID	Ligand Formula	Ligand Name	InChI Key	Ligand SMILES
5R7Y	A	JFM	C9 H13 N O2 S	N-(2-phenylethyl)methanesulfonamide	JGDDFCYMSLNOGJ-UHFFFAOYSA-N	CS(=O)(=O)NCCc1ccccc1
5R7Z	A	HWH	C12 H13 F N2 O	~{N}-[2-(5-fluoranyl-1~{H}-indol-3-yl)ethyl]ethanamide	UDLASALUJLTGJV-UHFFFAOYSA-N	CC(=O)NCCc1c[nH]c2ccc(F)cc12
5R80	A	RZG	C8 H9 N O4 S	methyl 4-sulfamoylbenzoate	XLOVNJUCAFIANM-UHFFFAOYSA-N	COC(=O)c1ccc(S(N)(=O)=O)cc1
5R81	A	RZJ	C10 H14 N2 O2 S	1-methyl-3,4-dihydro-2~{H}-quinoline-7-sulfonamide	OUJFDUTZTPBMDN-UHFFFAOYSA-N	CN1CCCc2ccc(S(N)(=O)=O)cc21
5R82	A	RZS	C8 H9 N3	6-(ethylamino)pyridine-3-carbonitrile	MVJDUNKELBBNKM-UHFFFAOYSA-N	CCNc1ccc(C#N)cn1
5R83	A	K0G	C12 H11 N3 O	N-phenyl-N'-pyridin-3-ylurea	WBKYYDBHEGTTON-UHFFFAOYSA-N	O=C(Nc1ccccc1)Nc1cccnc1
5R84	A	GWS	C13 H18 N2 O	2-cyclohexyl-~{N}-pyridin-3-yl-ethanamide	SIURWXONEBYXJD-UHFFFAOYSA-N	O=C(CC1CCCCC1)Nc1cccnc1
5RE4	A	SZY	C8 H10 N2 O	N-(4-methylpyridin-3-yl)acetamide	WRPYDRDMRXJIJA-UHFFFAOYSA-N	CC(=O)Nc1cnccc1C
5RE5	A	T0J	C13 H17 N3 O2	N~1~-phenylpiperidine-1,4-dicarboxamide	OSBGPHZLIBZPGJ-UHFFFAOYSA-N	NC(=O)C1CCN(C(=O)Nc2ccccc2)CC1
5RE6	A	O0S	C12 H11 N3 O2	N-{4-[(pyrimidin-2-yl)oxy]phenyl}acetamide	DXVKZDBYLFVMFB-UHFFFAOYSA-N	CC(=O)Nc1ccc(Oc2ncccn2)cc1
5RE7	A	T0S	C9 H12 N2 O3 S	N-[(4-sulfamoylphenyl)methyl]acetamide	AHQONKCJXWTTOW-UHFFFAOYSA-N	CC(=O)NCc1ccc(S(N)(=O)=O)cc1
5RE8	A	T0V	C12 H12 F N O	1-(3-fluorophenyl)-N-[(furan-2-yl)methyl]methanamine	AFHNQIFVWMDQAM-UHFFFAOYSA-N	Fc1cccc(CNCc2ccco2)c1
5RE9	A	LPZ	C14 H21 N2 O2	2-(4-methylphenoxy)-1-(4-methylpiperazin-4-ium-1-yl)ethanone	GIIIJZOPGUFGBF-UHFFFAOYSA-O	Cc1ccc(OCC(=O)N2CC[NH+](C)CC2)cc1
5REA	A	JGP	C14 H17 N O3	(azepan-1-yl)(2H-1,3-benzodioxol-5-yl)methanone	ABPXISKFLMGPJG-UHFFFAOYSA-N	O=C(c1ccc2c(c1)OCO2)N1CCCCCC1
5REB	A	T0Y	C10 H15 N O S	1-[(thiophen-3-yl)methyl]piperidin-4-ol	JQJVNJKLFUBEBG-UHFFFAOYSA-N	OC1CCN(Cc2ccsc2)CC1
5REC	A	T1J	C14 H13 N3 O	2-{[(1H-benzimidazol-2-yl)amino]methyl}phenol	OCDMDLRMBVJKCG-UHFFFAOYSA-N	Oc1ccccc1CNc1nc2ccccc2[nH]1
5RED	A	JJG	C12 H17 N O S	4-[2-(phenylsulfanyl)ethyl]morpholine	QDTNFZGZGSMNCU-UHFFFAOYSA-N	c1ccc(SCCN2CCOCC2)cc1
5REE	A	T1M	C13 H19 N O	(2R,3R)-1-benzyl-2-methylpiperidin-3-ol	ZFJGRVQFTNBLRP-YPMHNXCESA-N	C[C@@H]1[C@@H](O)CCCN1Cc1ccccc1
5REF	A	6SU	C9 H11 N O4 S	methyl 3-(methylsulfonylamino)benzoate	UQIOKJVVJMHUTP-UHFFFAOYSA-N	COC(=O)c1cccc(NS(C)(=O)=O)c1
5REG	A	LWA	C12 H14 N2 O3	(2~{S})-~{N}-(4-aminocarbonylphenyl)oxolane-2-carboxamide	FSZYBIFIACXSAG-JTQLQIEISA-N	NC(=O)c1ccc(NC(=O)[C@@H]2CCCO2)cc1
5REH	A	AWP	C14 H21 N3 O	1-cyclohexyl-3-(2-pyridin-4-ylethyl)urea	XUPGANVQJLTRNJ-UHFFFAOYSA-N	O=C(NCCc1ccncc1)NC1CCCCC1
5REI	A	T1S	C11 H14 Cl N O	4-[(3-chlorophenyl)methyl]morpholine	NWMZWMSJQLEJTG-UHFFFAOYSA-N	Clc1cccc(CN2CCOCC2)c1
5REJ	A	T1V	C10 H14 N2 O3 S2	1-{4-[(thiophen-2-yl)sulfonyl]piperazin-1-yl}ethan-1-one	YYXLVWKAHWXWTR-UHFFFAOYSA-N	CC(=O)N1CCN(S(=O)(=O)c2cccs2)CC1
5REK	A	T1Y	C12 H15 F N2 O3 S	1-{4-[(3-fluorophenyl)sulfonyl]piperazin-1-yl}ethan-1-one	XHJTYTNVOUGFFA-UHFFFAOYSA-N	CC(=O)N1CCN(S(=O)(=O)c2cccc(F)c2)CC1
5REL	A	T2G	C14 H20 N2 O	1-{4-[(3-methylphenyl)methyl]piperazin-1-yl}ethan-1-one	CMCBVCKQOHOWJO-UHFFFAOYSA-N	CC(=O)N1CCN(Cc2cccc(C)c2)CC1
5REM	A	T2J	C12 H15 N3 O3	1 1-(4-(2-nitrophenyl)piperazin-1-yl)ethan-1-one	LEDSXFUCNNKEDB-UHFFFAOYSA-N	CC(=O)N1CCN(c2ccccc2[N+](=O)[O-])CC1
5REN	A	T2V	C14 H16 N2 O S	1-[(3R)-3-(1,3-benzothiazol-2-yl)piperidin-1-yl]ethan-1-one	VRHLKEQAZUIMQF-LLVKDONJSA-N	CC(=O)N1CCC[C@@H](c2nc3ccccc3s2)C1
5REO	A	T2Y	C10 H11 N O3	N-[(2H-1,3-benzodioxol-5-yl)methyl]acetamide	YFWYIWVJRPDXQD-UHFFFAOYSA-N	CC(=O)NCc1ccc2c(c1)OCO2
5REP	A	T3G	C12 H14 F2 N2 O3 S	1-{4-[(2,6-difluorophenyl)sulfonyl]piperazin-1-yl}ethan-1-one	IQKBRWMUAKOXSG-UHFFFAOYSA-N	CC(=O)N1CCN(S(=O)(=O)c2c(F)cccc2F)CC1
5RER	A	T3J	C12 H14 F N O2	1-[(2R)-2-(4-fluorophenyl)morpholin-4-yl]ethan-1-one	HUEBTMPZBSOCPP-LBPRGKRZSA-N	CC(=O)N1CCO[C@@H](c2ccc(F)cc2)C1
5RES	A	T3V	C12 H15 F N2 O3 S	1-{4-[(2-fluorophenyl)sulfonyl]piperazin-1-yl}ethan-1-one	IMFVSIUUYBHKNQ-UHFFFAOYSA-N	CC(=O)N1CCN(S(=O)(=O)c2ccccc2F)CC1
5RET	A	T47	C13 H17 Cl N2 O	1-{4-[(3-chlorophenyl)methyl]piperazin-1-yl}ethan-1-one	OACABXAYQRNFDV-UHFFFAOYSA-N	CC(=O)N1CCN(Cc2cccc(Cl)c2)CC1
5REU	A	T4D	C13 H15 N3 O3 S	2-[(4-acetylpiperazin-1-yl)sulfonyl]benzonitrile	GOCXXCRVJCAULM-UHFFFAOYSA-N	CC(=O)N1CCN(S(=O)(=O)c2ccccc2C#N)CC1
5REV	A	T4J	C13 H16 N2 O2 S	N-[3-(thiomorpholine-4-carbonyl)phenyl]acetamide	GUMMRKWNILQOGK-UHFFFAOYSA-N	CC(=O)Nc1cccc(C(=O)N2CCSCC2)c1
5REW	A	T4M	C14 H15 N O	N-[(1R)-1-(naphthalen-1-yl)ethyl]acetamide	RFWQKLFRYNTMOB-SNVBAGLBSA-N	CC(=O)N[C@@H](C)c1cccc2ccccc12
5REX	A	T4V	C17 H20 N2 O	1-{4-[(naphthalen-1-yl)methyl]piperazin-1-yl}ethan-1-one	OCMXSYZDVBVSSV-UHFFFAOYSA-N	CC(=O)N1CCN(Cc2cccc3ccccc23)CC1
5REY	A	T4Y	C15 H22 N2 O	1-{4-[(2-methylphenyl)methyl]-1,4-diazepan-1-yl}ethan-1-one	ADMDDIGRGVTLSU-UHFFFAOYSA-N	CC(=O)N1CCCN(Cc2ccccc2C)CC1
5REZ	A	T54	C10 H13 N O S	(1R,2S)-2-(thiophen-3-yl)cyclopentane-1-carboxamide	GQGCCJATUDDTKK-RKDXNWHRSA-N	NC(=O)[C@H]1CCC[C@H]1c1ccsc1
5RF0	A	T5D	C11 H15 N O	[1-(pyridin-2-yl)cyclopentyl]methanol	NQXVUFAYASZGFN-UHFFFAOYSA-N	OCC1(c2ccccn2)CCCC1
5RF1	A	T5G	C6 H6 Br N O2 S	4-bromobenzene-1-sulfonamide	STYQHICBPYRHQK-UHFFFAOYSA-N	NS(=O)(=O)c1ccc(Br)cc1
5RF2	A	HVB	C3 H9 N2	1-azanylpropylideneazanium	GNFWGDKKNWGGJY-UHFFFAOYSA-O	CCC(N)=[NH2+]
5RF3	A	T5V	C4 H5 N3	pyrimidin-5-amine	FVLAYJRLBLHIPV-UHFFFAOYSA-N	Nc1cncnc1
5RF4	A	T5Y	C5 H5 N O	pyridin-2-ol	UBQKCCHYAOITMY-UHFFFAOYSA-N	Oc1ccccn1
5RF5	A	HV2	C3 H6 O3 S	1,1-bis(oxidanylidene)thietan-3-ol	CIUZABLJPXPIFC-UHFFFAOYSA-N	O=S1(=O)CC(O)C1
5RF6	A	NTG	C11 H13 N3 O	5-(1,4-oxazepan-4-yl)pyridine-2-carbonitrile	QPJKHSFVBDONPD-UHFFFAOYSA-N	N#Cc1ccc(N2CCCOCC2)cn1
5RF7	A	T67	C14 H18 N4 O	1-(4-methylpiperazin-1-yl)-2-(1H-pyrrolo[2,3-b]pyridin-3-yl)ethan-1-one	XAAUHRXDRLNFFL-UHFFFAOYSA-N	CN1CCN(C(=O)Cc2c[nH]c3ncccc23)CC1
5RF8	A	SFY	C11 H11 N3 O2 S	4-amino-N-(pyridin-2-yl)benzenesulfonamide	GECHUMIMRBOMGK-UHFFFAOYSA-N	Nc1ccc(S(=O)(=O)Nc2ccccn2)cc1
5RF9	A	S7D	C10 H15 N3 O2	1-[(2~{S})-2-methylmorpholin-4-yl]-2-pyrazol-1-yl-ethanone	YJMLTHJLDUBVIC-VIFPVBQESA-N	C[C@H]1CN(C(=O)Cn2cccn2)CCO1
5RFA	A	JGY	C10 H15 N3 O2	1-methyl-N-{[(2S)-oxolan-2-yl]methyl}-1H-pyrazole-3-carboxamide	WBAZBPMBDLSPCX-QMMMGPOBSA-N	Cn1ccc(C(=O)NC[C@@H]2CCCO2)n1
5RFB	A	K3S	C6 H12 N4	N-[(1-methyl-1H-1,2,3-triazol-4-yl)methyl]ethanamine	LOLVREZTZUWBEQ-UHFFFAOYSA-N	CCNCc1cn(C)nn1
5RFC	A	K1Y	C12 H12 N2 O2 S	methyl (2-methyl-4-phenyl-1,3-thiazol-5-yl)carbamate	WVXKXRCDQRXTDH-UHFFFAOYSA-N	COC(=O)Nc1sc(C)nc1-c1ccccc1
5RFD	A	T6J	C9 H10 N2 O2 S	2-[(methylsulfonyl)methyl]-1H-benzimidazole	WCWTYTQSZZWNEW-UHFFFAOYSA-N	CS(=O)(=O)Cc1nc2ccccc2[nH]1
5RFE	A	JGG	C13 H15 N3 O2	N-[(4-cyanophenyl)methyl]morpholine-4-carboxamide	ZXWAHHRBFVCEAR-UHFFFAOYSA-N	N#Cc1ccc(CNC(=O)N2CCOCC2)cc1
5RFF	A	T6M	C12 H15 Cl N2 O3 S	1-{4-[(4-chlorophenyl)sulfonyl]piperazin-1-yl}ethan-1-one	VTRBWFKJTCGLDP-UHFFFAOYSA-N	CC(=O)N1CCN(S(=O)(=O)c2ccc(Cl)cc2)CC1
5RFG	A	T6V	C12 H13 N O3 S	N-[(3S)-1,1-dioxo-2,3-dihydro-1H-1lambda~6~-thiophen-3-yl]-N-phenylacetamide	KBIYZUQDVPCCPL-LBPRGKRZSA-N	CC(=O)N(c1ccccc1)[C@H]1C=CS(=O)(=O)C1
5RFH	A	T6Y	C11 H15 Cl N2 O S	1-{4-[(5-chlorothiophen-2-yl)methyl]piperazin-1-yl}ethan-1-one	KIKCPJKIAGFHCO-UHFFFAOYSA-N	CC(=O)N1CCN(Cc2ccc(Cl)s2)CC1
5RFI	A	T71	C14 H20 N2 O3 S	1-{4-[(2,5-dimethylphenyl)sulfonyl]piperazin-1-yl}ethan-1-one	ISTPGRLEOGSGGV-UHFFFAOYSA-N	CC(=O)N1CCN(S(=O)(=O)c2cc(C)ccc2C)CC1
5RFJ	A	T7A	C10 H10 N2 O2 S	N-(4-methoxy-1,3-benzothiazol-2-yl)acetamide	AQDZPXNDPBKKSZ-UHFFFAOYSA-N	COc1cccc2sc(NC(C)=O)nc12
5RFK	A	T7D	C14 H18 N2 O2	N-(1-acetylpiperidin-4-yl)benzamide	KFVWQRVNMHXHKB-UHFFFAOYSA-N	CC(=O)N1CCC(NC(=O)c2ccccc2)CC1
5RFL	A	T7G	C14 H18 N2 O3	1-acetyl-N-(2-hydroxyphenyl)piperidine-4-carboxamide	YKBMCZDLJSTFOC-UHFFFAOYSA-N	CC(=O)N1CCC(C(=O)Nc2ccccc2O)CC1
5RFM	A	T7J	C13 H15 N O3 S	N-[(3R)-1,1-dioxo-2,3-dihydro-1H-1lambda~6~-thiophen-3-yl]-N-(4-methylphenyl)acetamide	PPKLPLWDJXRWSL-CYBMUJFWSA-N	CC(=O)N(c1ccc(C)cc1)[C@@H]1C=CS(=O)(=O)C1
5RFN	A	T7P	C12 H12 F N O3 S	N-[(3R)-1,1-dioxo-2,3-dihydro-1H-1lambda~6~-thiophen-3-yl]-N-(4-fluorophenyl)acetamide	ZNQRDHIQBZKZBG-GFCCVEGCSA-N	CC(=O)N(c1ccc(F)cc1)[C@@H]1C=CS(=O)(=O)C1
5RFO	A	T7S	C13 H22 N2 O2	1-[4-(piperidine-1-carbonyl)piperidin-1-yl]ethan-1-one	VFXWKIZCOQQJGS-UHFFFAOYSA-N	CC(=O)N1CCC(C(=O)N2CCCCC2)CC1
5RFP	A	T7V	C10 H12 Cl N O	N-[(1S)-1-(3-chlorophenyl)ethyl]acetamide	XDFGWKFEFHPPQO-ZETCQYMHSA-N	CC(=O)N[C@H](C)c1cccc(Cl)c1
5RFQ	A	T7Y	C12 H14 N2 O2	N-[3-(2-oxopyrrolidin-1-yl)phenyl]acetamide	CNXMKORZVSCVGQ-UHFFFAOYSA-N	CC(=O)Nc1cccc(N2CCCC2=O)c1
5RFR	A	T81	C11 H15 Br N2 O S	1-{4-[(5-bromothiophen-2-yl)methyl]piperazin-1-yl}ethan-1-one	DJIREERJIYHRHW-UHFFFAOYSA-N	CC(=O)N1CCN(Cc2ccc(Br)s2)CC1
5RFS	A	T84	C11 H16 N2 O S	1-{4-[(thiophen-3-yl)methyl]piperazin-1-yl}ethan-1-one	GHWOPOKXTBUQPP-UHFFFAOYSA-N	CC(=O)N1CCN(Cc2ccsc2)CC1
5RFT	A	T8A	C17 H17 N O	1-[(4S)-4-phenyl-3,4-dihydroisoquinolin-2(1H)-yl]ethan-1-one	SORYMMAUHZPBJM-KRWDZBQOSA-N	CC(=O)N1Cc2ccccc2[C@H](c2ccccc2)C1
5RFU	A	T8D	C10 H13 Cl N2 O3 S2	1-{4-[(5-chlorothiophen-2-yl)sulfonyl]piperazin-1-yl}ethan-1-one	LFGOPTUHDODAIB-UHFFFAOYSA-N	CC(=O)N1CCN(S(=O)(=O)c2ccc(Cl)s2)CC1
5RFV	A	T8J	C11 H14 N2 O2 S	1-[4-(thiophene-2-carbonyl)piperazin-1-yl]ethan-1-one	VSORHSQQVYIMDG-UHFFFAOYSA-N	CC(=O)N1CCN(C(=O)c2cccs2)CC1
5RFW	A	T8M	C11 H16 N2 O S	1-{4-[(thiophen-2-yl)methyl]piperazin-1-yl}ethan-1-one	PEHVQKQLQOREKN-UHFFFAOYSA-N	CC(=O)N1CCN(Cc2cccs2)CC1
5RFX	A	T8P	C13 H18 N2 O2	1-[4-(4-methoxyphenyl)piperazin-1-yl]ethan-1-one	AVCQLYXAEKNILW-UHFFFAOYSA-N	COc1ccc(N2CCN(C(C)=O)CC2)cc1
5RFY	A	T8S	C12 H22 N2 O2	1-acetyl-N-methyl-N-(propan-2-yl)piperidine-4-carboxamide	CELKOAKJTFSHIV-UHFFFAOYSA-N	CC(=O)N1CCC(C(=O)N(C)C(C)C)CC1
5RFZ	A	T8V	C7 H7 Cl N2 O	N-(2-chloropyridin-3-yl)acetamide	KWZIDENWDCKKPW-UHFFFAOYSA-N	CC(=O)Nc1cccnc1Cl
5RG0	A	T8Y	C8 H14 N2 O2	1,1'-(piperazine-1,4-diyl)di(ethan-1-one)	NBQBICYRKOTWRR-UHFFFAOYSA-N	CC(=O)N1CCN(C(C)=O)CC1
5RG1	A	T9J	C14 H15 Br N2 O3	Nalpha-acetyl-N-(3-bromoprop-2-yn-1-yl)-L-tyrosinamide	NITJFOXRSHCWBE-ZDUSSCGKSA-N	CC(=O)N[C@@H](Cc1ccc(O)cc1)C(=O)NCC#CBr
5RG2	A	T9M	C9 H16 N2 O3	N~2~-acetyl-N-prop-2-en-1-yl-D-allothreoninamide	STYVOOMPCLDYII-POYBYMJQSA-N	C=CCNC(=O)[C@H](NC(C)=O)[C@@H](C)O
5RG3	A	T9P	C9 H15 N3 O3	N~2~-acetyl-N~1~-prop-2-en-1-yl-L-aspartamide	SLTSADPWEPQRIY-ZETCQYMHSA-N	C=CCNC(=O)[C@H](CC(N)=O)NC(C)=O
5RGG	A	NZD	C12 H17 N3 O	4-methyl-N-phenylpiperazine-1-carboxamide	SXNAOFHNRSEHNL-UHFFFAOYSA-N	CN1CCN(C(=O)Nc2ccccc2)CC1
5RGH	A	U0M	C9 H12 F N3 S	5-fluoro-1-[(5-methyl-1,3,4-thiadiazol-2-yl)methyl]-1,2,3,6-tetrahydropyridine	WRJUIVWNZADJJL-UHFFFAOYSA-N	Cc1nnc(CN2CCC=C(F)C2)s1
5RGI	A	U0P	C10 H15 N3 O2	N'-cyclopropyl-N-methyl-N-[(5-methyl-1,2-oxazol-3-yl)methyl]urea	QKUCRJSBLDVNFL-UHFFFAOYSA-N	Cc1cc(CN(C)C(=O)NC2CC2)no1
5RGJ	A	U0S	C11 H15 N3 O	(5S)-7-(pyrazin-2-yl)-2-oxa-7-azaspiro[4.4]nonane	ITTBXBSSJHVWJS-NSHDSACASA-N	c1cnc(N2CC[C@]3(CCOC3)C2)cn1
5RGK	A	U0V	C14 H13 F N2 O	2-fluoro-N-[2-(pyridin-4-yl)ethyl]benzamide	HQJMILNSKHZGJL-UHFFFAOYSA-N	O=C(NCCc1ccncc1)c1ccccc1F
5RGL	A	U0Y	C14 H18 N2 O2	1-[4-(4-methylbenzene-1-carbonyl)piperazin-1-yl]ethan-1-one	DRKSMECTOWRXKP-UHFFFAOYSA-N	CC(=O)N1CCN(C(=O)c2ccc(C)cc2)CC1
5RGM	A	U1D	C11 H14 N2 O2 S	N'-acetyl-4,5,6,7-tetrahydro-1-benzothiophene-2-carbohydrazide	DNSKRZJUSJXMPF-UHFFFAOYSA-N	CC(=O)NNC(=O)c1cc2c(s1)CCCC2
5RGN	A	U1A	C13 H18 N2 O3 S	1-{4-[(4-methylphenyl)sulfonyl]piperazin-1-yl}ethan-1-one	RSIVSBAWSQRGLN-UHFFFAOYSA-N	CC(=O)N1CCN(S(=O)(=O)c2ccc(C)cc2)CC1
5RGO	A	U1G	C11 H14 N2 O3	1-[4-(furan-2-carbonyl)piperazin-1-yl]ethan-1-one	IVYZJWUTDZYPEB-UHFFFAOYSA-N	CC(=O)N1CCN(C(=O)c2ccco2)CC1
5RGP	A	U1M	C14 H20 N2 O3 S	1-{4-[(2,4-dimethylphenyl)sulfonyl]piperazin-1-yl}ethan-1-one	VKTWNRQXKPNSFH-UHFFFAOYSA-N	CC(=O)N1CCN(S(=O)(=O)c2ccc(C)cc2C)CC1
5RGQ	A	U1V	C8 H10 F N O2 S	1-(4-fluoro-2-methylphenyl)methanesulfonamide	NSTXYAFVZNXQTB-UHFFFAOYSA-N	Cc1cc(F)ccc1CS(N)(=O)=O
5RGR	A	K1G	C10 H15 N5	N,1-dimethyl-N-(propan-2-yl)-1H-pyrazolo[3,4-d]pyrimidin-4-amine	ACQZDWVVKAKBAO-UHFFFAOYSA-N	CC(C)N(C)c1ncnc2c1cnn2C
5RGS	A	S7V	C12 H17 N O2	[(2~{R})-4-(phenylmethyl)morpholin-2-yl]methanol	WQNIKIMRIXHNFF-GFCCVEGCSA-N	OC[C@H]1CN(Cc2ccccc2)CCO1
5RGT	A	UHS	C21 H30 N4 O3	N-[(1R)-2-(tert-butylamino)-2-oxo-1-(pyridin-3-yl)ethyl]-N-(5-tert-butyl-1,2-oxazol-3-yl)propanamide	BFKJCDNTNNMOGO-GOSISDBHSA-N	CCC(=O)N(c1cc(C(C)(C)C)on1)[C@@H](C(=O)NC(C)(C)C)c1cccnc1
5RGU	A	UGD	C15 H14 N4 O3	N-(3-{[(2R)-4-oxoazetidin-2-yl]oxy}phenyl)-2-(pyrimidin-5-yl)acetamide	SGVQMOZIVBYLOT-OAHLLOKOSA-N	O=C(Cc1cncnc1)Nc1cccc(O[C@@H]2CC(=O)N2)c1
5RGV	A	UGG	C17 H14 N2 O	2-(isoquinolin-4-yl)-N-phenylacetamide	XBRJTBLYIAYTOZ-UHFFFAOYSA-N	O=C(Cc1cncc2ccccc12)Nc1ccccc1
5RGW	A	UGM	C13 H10 N4 O	2-(5-cyanopyridin-3-yl)-N-(pyridin-3-yl)acetamide	DQOFNGNCBXHENB-UHFFFAOYSA-N	N#Cc1cncc(CC(=O)Nc2cccnc2)c1
5RGX	A	UGP	C15 H13 N3 O	2-(3-cyanophenyl)-N-(4-methylpyridin-3-yl)acetamide	OTFRLGRHXMKEAF-UHFFFAOYSA-N	Cc1ccncc1NC(=O)Cc1cccc(C#N)c1
5RGY	A	UGS	C18 H16 N2 O2	N-(4-methoxypyridin-2-yl)-2-(naphthalen-2-yl)acetamide	LGUXBXKDCLNCEH-UHFFFAOYSA-N	COc1ccnc(NC(=O)Cc2ccc3ccccc3c2)c1
5RGZ	A	UH1	C14 H11 N3 O	2-(3-cyanophenyl)-N-(pyridin-3-yl)acetamide	DSTLUTUEFNLBST-UHFFFAOYSA-N	N#Cc1cccc(CC(=O)Nc2cccnc2)c1
5RH0	A	UH4	C11 H11 N3 O S	N-(5-methylthiophen-2-yl)-N'-pyridin-3-ylurea	OCXJDZBTSLHCNX-UHFFFAOYSA-N	Cc1ccc(NC(=O)Nc2cccnc2)s1
5RH1	A	UGV	C11 H9 Cl N2 O S	2-(5-chlorothiophen-2-yl)-N-(pyridin-3-yl)acetamide	VLAXFSPPTLAYDD-UHFFFAOYSA-N	O=C(Cc1ccc(Cl)s1)Nc1cccnc1
5RH2	A	UH7	C14 H13 Cl N2 O	2-(3-chlorophenyl)-N-(4-methylpyridin-3-yl)acetamide	ZROFBWFSOGSOQG-UHFFFAOYSA-N	Cc1ccncc1NC(=O)Cc1cccc(Cl)c1
5RH3	A	UHA	C15 H15 Cl N2 O	(2R)-2-(3-chlorophenyl)-N-(4-methylpyridin-3-yl)propanamide	WNGGAWMEODUSED-LLVKDONJSA-N	Cc1ccncc1NC(=O)[C@H](C)c1cccc(Cl)c1
5RH4	A	UHG	C15 H12 Cl N O2	(2R)-2-(6-chloro-9H-carbazol-2-yl)propanoic acid	PUXBGTOOZJQSKH-MRVPVSSYSA-N	C[C@@H](C(=O)O)c1ccc2c(c1)[nH]c1ccc(Cl)cc12
5RH5	A	UHV	C25 H30 N4 O4	N-(5-tert-butyl-1,2-oxazol-3-yl)-N-[(1R)-2-[(4-methoxy-2-methylphenyl)amino]-2-oxo-1-(pyridin-3-yl)ethyl]propanamide	UCJCNZJAAQBBMU-HSZRJFAPSA-N	CCC(=O)N(c1cc(C(C)(C)C)on1)[C@@H](C(=O)Nc1ccc(OC)cc1C)c1cccnc1
5RH6	A	UHY	C27 H32 N4 O2	N-[(1R)-2-[(2-ethyl-6-methylphenyl)amino]-2-oxo-1-(pyridin-3-yl)ethyl]-N-[6-(propan-2-yl)pyridin-3-yl]propanamide	HPKVUDPRFZVZGF-AREMUKBSSA-N	CCC(=O)N(c1ccc(C(C)C)nc1)[C@@H](C(=O)Nc1c(C)cccc1CC)c1cccnc1
5RH7	A	UJ1	C26 H33 N5 O2	N-(5-tert-butyl-1H-pyrazol-3-yl)-N-[(1R)-2-[(2-ethyl-6-methylphenyl)amino]-2-oxo-1-(pyridin-3-yl)ethyl]propanamide	ATGHYXLOAJYKKJ-XMMPIXPASA-N	CCC(=O)N(c1cc(C(C)(C)C)[nH]n1)[C@@H](C(=O)Nc1c(C)cccc1CC)c1cccnc1
5RH8	A	UHM	C13 H11 N3 O2 S	2-(cyanomethoxy)-N-[(1,2-thiazol-4-yl)methyl]benzamide	PZOXHLAZHKNFDQ-UHFFFAOYSA-N	N#CCOc1ccccc1C(=O)NCc1cnsc1
5RH9	A	UJ4	C27 H31 N3 O4	N-{4-[(1S)-1-methoxyethyl]phenyl}-N-[(1R)-2-[(4-methoxy-2-methylphenyl)amino]-2-oxo-1-(pyridin-3-yl)ethyl]propanamide	QDPHPMZTNKBBHJ-AFMDSPMNSA-N	CCC(=O)N(c1ccc([C@H](C)OC)cc1)[C@@H](C(=O)Nc1ccc(OC)cc1C)c1cccnc1
5RHA	A	T8M	C11 H16 N2 O S	1-{4-[(thiophen-2-yl)methyl]piperazin-1-yl}ethan-1-one	PEHVQKQLQOREKN-UHFFFAOYSA-N	CC(=O)N1CCN(Cc2cccs2)CC1
5RHB	A	USD	C5 H5 N3	(E)-1-(pyrimidin-2-yl)methanimine	KSQIQMUQPXONCB-GQCTYLIASA-N	N=Cc1ncccn1
5RHC	A	USA	C4 H5 N3	(E)-1-(1H-imidazol-2-yl)methanimine	CWGOCYXTOJEBFI-HWKANZROSA-N	N=Cc1ncc[nH]1
5RHD	A	US7	C11 H16 N2 O2 S	1-[4-(methylsulfonyl)phenyl]piperazine	KNQFDOLIXOOIGX-UHFFFAOYSA-N	CS(=O)(=O)c1ccc(N2CCNCC2)cc1
5RHE	A	UPD	C14 H19 N3 O3	1-acetyl-N-(6-methoxypyridin-3-yl)piperidine-4-carboxamide	ZIGOYOFMTWMITB-UHFFFAOYSA-N	COc1ccc(NC(=O)C2CCN(C(C)=O)CC2)cn1
5RHF	A	UPJ	C15 H20 N2 O2	1-acetyl-N-methyl-N-phenylpiperidine-4-carboxamide	UGFUNCZTAQSFHR-UHFFFAOYSA-N	CC(=O)N1CCC(C(=O)N(C)c2ccccc2)CC1
5RL0	A	VEG	C25 H33 N3 O4	ethyl N-[(2R)-2-[(4-tert-butylphenyl)(propanoyl)amino]-2-(pyridin-3-yl)acetyl]-beta-alaninate	XNMCYXJNJDNZGB-HSZRJFAPSA-N	CCOC(=O)CCNC(=O)[C@@H](c1cccnc1)N(C(=O)CC)c1ccc(C(C)(C)C)cc1
5RL1	A	VEJ	C24 H33 N3 O3	N-(4-tert-butylphenyl)-N-[(1R)-2-[(3-methoxypropyl)amino]-2-oxo-1-(pyridin-3-yl)ethyl]propanamide	BWBBQIUIWNQPIO-JOCHJYFZSA-N	CCC(=O)N(c1ccc(C(C)(C)C)cc1)[C@@H](C(=O)NCCCOC)c1cccnc1
5RL2	A	VEM	C23 H31 N3 O3	N-(4-tert-butylphenyl)-N-[(1R)-2-[(2-methoxyethyl)amino]-2-oxo-1-(pyridin-3-yl)ethyl]propanamide	VGALAKWGAVFSCK-OAQYLSRUSA-N	CCC(=O)N(c1ccc(C(C)(C)C)cc1)[C@@H](C(=O)NCCOC)c1cccnc1
5RL3	A	VEP	C25 H33 N3 O3	N-(4-tert-butylphenyl)-N-[(1R)-2-[(oxan-4-yl)amino]-2-oxo-1-(pyridin-3-yl)ethyl]propanamide	RRENCBKXJJGAMC-HSZRJFAPSA-N	CCC(=O)N(c1ccc(C(C)(C)C)cc1)[C@@H](C(=O)NC1CCOCC1)c1cccnc1
5RL4	A	VEV	C21 H27 N3 O2	N-(4-tert-butylphenyl)-N-[(1R)-2-(methylamino)-2-oxo-1-(pyridin-3-yl)ethyl]propanamide	ZEONMUILSPVEHQ-LJQANCHMSA-N	CCC(=O)N(c1ccc(C(C)(C)C)cc1)[C@@H](C(=O)NC)c1cccnc1
5RL5	A	VEY	C22 H29 N3 O2	N-(4-tert-butylphenyl)-N-[(1R)-2-(ethylamino)-2-oxo-1-(pyridin-3-yl)ethyl]propanamide	YWMXVWPDEYVMJP-HXUWFJFHSA-N	CCNC(=O)[C@@H](c1cccnc1)N(C(=O)CC)c1ccc(C(C)(C)C)cc1
6LZE	A	FHR	C25 H32 N4 O4	~{N}-[(2~{S})-3-cyclohexyl-1-oxidanylidene-1-[[(2~{S})-1-oxidanylidene-3-[(3~{S})-2-oxidanylidenepyrrolidin-3-yl]propan-2-yl]amino]propan-2-yl]-1~{H}-indole-2-carboxamide	HPKJGHVHQWJOOT-ZJOUEHCJSA-N	O=C[C@H](C[C@@H]1CCNC1=O)NC(=O)[C@H](CC1CCCCC1)NC(=O)c1cc2ccccc2[nH]1
6M0K	A	FJC	C25 H25 F N4 O4	~{N}-[(2~{S})-3-(3-fluorophenyl)-1-oxidanylidene-1-[[(2~{S})-1-oxidanylidene-3-[(3~{S})-2-oxidanylidenepyrrolidin-3-yl]propan-2-yl]amino]propan-2-yl]-1~{H}-indole-2-carboxamide	HCRBVFBQANEDDM-CUWPLCDZSA-N	O=C[C@H](C[C@@H]1CCNC1=O)NC(=O)[C@H](Cc1cccc(F)c1)NC(=O)c1cc2ccccc2[nH]1
6M2N	A, B, C, D	3WL	C15 H10 O5	5,6,7-trihydroxy-2-phenyl-4H-chromen-4-one	FXNFHKRTJBSTCS-UHFFFAOYSA-N	O=c1cc(-c2ccccc2)oc2cc(O)c(O)c(O)c12
6W63	A	X77	C27 H33 N5 O2	N-(4-tert-butylphenyl)-N-[(1R)-2-(cyclohexylamino)-2-oxo-1-(pyridin-3-yl)ethyl]-1H-imidazole-4-carboxamide	MUNFBYOTGGMQOS-XMMPIXPASA-N	CC(C)(C)c1ccc(N(C(=O)c2c[nH]cn2)[C@@H](C(=O)NC2CCCCC2)c2cccnc2)cc1
6W79	A	X77	C27 H33 N5 O2	N-(4-tert-butylphenyl)-N-[(1R)-2-(cyclohexylamino)-2-oxo-1-(pyridin-3-yl)ethyl]-1H-imidazole-4-carboxamide	MUNFBYOTGGMQOS-XMMPIXPASA-N	CC(C)(C)c1ccc(N(C(=O)c2c[nH]cn2)[C@@H](C(=O)NC2CCCCC2)c2cccnc2)cc1
	A	MES	C6 H13 N O4 S	2-(N-MORPHOLINO)-ETHANESULFONIC ACID	SXGZJKUKBWWHRA-UHFFFAOYSA-N	O=S(=O)([O-])CC[NH+]1CCOCC1
6WNP	A	U5G	C27 H47 N5 O5	boceprevir (bound form)	FEBWCINGHXXUCV-GFLQDLJJSA-N	CC(C)(C)NC(=O)N[C@H](C(=O)N1C[C@H]2[C@@H]([C@H]1C(=O)N[C@@H](CC1CCC1)[C@@H](O)C(N)=O)C2(C)C)C(C)(C)C
6WTJ	A	K36	C21 H31 N3 O8 S	(1S,2S)-2-({N-[(benzyloxy)carbonyl]-L-leucyl}amino)-1-hydroxy-3-[(3S)-2-oxopyrrolidin-3-yl]propane-1-sulfonic acid	BSPZFJDYQHDZNR-HTCLRFROSA-N	CC(C)C[C@H](NC(=O)OCc1ccccc1)C(=O)N[C@@H](C[C@@H]1CCNC1=O)[C@@H](O)S(=O)(=O)O
6WTK	A	UED	C21 H31 N3 O5	N~2~-[(benzyloxy)carbonyl]-N-{(2S)-1-hydroxy-3-[(3S)-2-oxopyrrolidin-3-yl]propan-2-yl}-L-leucinamide	JUCVXDDMQHPCKT-BZSNNMDCSA-N	CC(C)C[C@H](NC(=O)OCc1ccccc1)C(=O)N[C@H](CO)C[C@@H]1CCNC1=O
6WTT	A, B	K36	C21 H31 N3 O8 S	(1S,2S)-2-({N-[(benzyloxy)carbonyl]-L-leucyl}amino)-1-hydroxy-3-[(3S)-2-oxopyrrolidin-3-yl]propane-1-sulfonic acid	BSPZFJDYQHDZNR-HTCLRFROSA-N	CC(C)C[C@H](NC(=O)OCc1ccccc1)C(=O)N[C@@H](C[C@@H]1CCNC1=O)[C@@H](O)S(=O)(=O)O
	C	B1S	C21 H31 N3 O8 S	(1R,2S)-2-({N-[(benzyloxy)carbonyl]-L-leucyl}amino)-1-hydroxy-3-[(3S)-2-oxopyrrolidin-3-yl]propane-1-sulfonic acid	BSPZFJDYQHDZNR-OGNFBWPZSA-N	CC(C)C[C@H](NC(=O)OCc1ccccc1)C(=O)N[C@@H](C[C@@H]1CCNC1=O)[C@H](O)S(=O)(=O)O
6XB1	A	NEN	C6 H9 N O2	1-ETHYL-PYRROLIDINE-2,5-DIONE	GHAZCVNUKKZTLG-UHFFFAOYSA-N	CCN1C(=O)CCC1=O
6XB2	A	NEN	C6 H9 N O2	1-ETHYL-PYRROLIDINE-2,5-DIONE	GHAZCVNUKKZTLG-UHFFFAOYSA-N	CCN1C(=O)CCC1=O
6XHM	A, B	V2M	C24 H32 N4 O6	N-[(2S)-1-({(2S)-4-hydroxy-3-oxo-1-[(3S)-2-oxopyrrolidin-3-yl]butan-2-yl}amino)-4-methyl-1-oxopentan-2-yl]-4-methoxy-1H-indole-2-carboxamide	FDQSUXUTXIGUIA-PRIDNEQBSA-N	COc1cccc2[nH]c(C(=O)N[C@@H](CC(C)C)C(=O)N[C@@H](C[C@@H]3CCNC3=O)[C@H](O)CO)cc12
6XMK	A, B	QYS	C21 H35 F2 N3 O8 S	(1S,2S)-2-[(N-{[(4,4-difluorocyclohexyl)methoxy]carbonyl}-L-leucyl)amino]-1-hydroxy-3-[(3S)-2-oxopyrrolidin-3-yl]propane-1-sulfonic acid	BHZBRFONZANPNK-ZYHFAYPJSA-N	CC(C)C[C@H](NC(=O)OCC1CCC(F)(F)CC1)C(=O)N[C@@H](C[C@@H]1CCNC1=O)[C@@H](O)S(=O)(=O)O
6XQS	A	SV6	C36 H55 N7 O6	(1S,3aR,6aS)-2-[(2S)-2-({(2S)-2-cyclohexyl-2-[(pyrazin-2-ylcarbonyl)amino]acetyl}amino)-3,3-dimethylbutanoyl]-N-[(2R,3S)-1-(cyclopropylamino)-2-hydroxy-1-oxohexan-3-yl]octahydrocyclopenta[c]pyrrole-1-carboxamide	FTZGWEAUHOMNIG-FJRGXGLZSA-N	CCC[C@H](NC(=O)[C@@H]1[C@H]2CCC[C@H]2CN1C(=O)[C@@H](NC(=O)[C@@H](NC(=O)c1cnccn1)C1CCCCC1)C(C)(C)C)[C@@H](O)C(=O)NC1CC1
6XQT	A, B	NNA	C36 H63 N5 O7 S	(1R,2S,5S)-3-[N-({1-[(tert-butylsulfonyl)methyl]cyclohexyl}carbamoyl)-3-methyl-L-valyl]-N-{(1S)-1-[(1R)-2-(cyclopropyla<NL>mino)-1-hydroxy-2-oxoethyl]pentyl}-6,6-dimethyl-3-azabicyclo[3.1.0]hexane-2-carboxamide	BZXRATSZUNDEEV-FZFXNXQRSA-N	CCCC[C@H](NC(=O)[C@@H]1[C@@H]2[C@H](CN1C(=O)[C@@H](NC(=O)NC1(CS(=O)(=O)C(C)(C)C)CCCCC1)C(C)(C)C)C2(C)C)[C@@H](O)C(=O)NC1CC1
6XQU	A	U5G	C27 H47 N5 O5	boceprevir (bound form)	FEBWCINGHXXUCV-GFLQDLJJSA-N	CC(C)(C)NC(=O)N[C@H](C(=O)N1C[C@H]2[C@@H]([C@H]1C(=O)N[C@@H](CC1CCC1)[C@@H](O)C(N)=O)C2(C)C)C(C)(C)C
6XR3	A	V7G	C30 H35 N5 O5 S	N-[(2S)-1-({(1S,2S)-1-(1,3-benzothiazol-2-yl)-1-hydroxy-3-[(3S)-2-oxopyrrolidin-3-yl]propan-2-yl}amino)-4-methyl-1-oxopentan-2-yl]-4-methoxy-1H-indole-2-carboxamide	DHQWCSDZTRDSRP-XIBGDNMGSA-N	COc1cccc2[nH]c(C(=O)N[C@@H](CC(C)C)C(=O)N[C@@H](C[C@@H]3CCNC3=O)[C@H](O)c3nc4ccccc4s3)cc12
6Y2F	A	O6K	C31 H41 N5 O7	~{tert}-butyl ~{N}-[1-[(2~{S})-3-cyclopropyl-1-oxidanylidene-1-[[(2~{S},3~{R})-3-oxidanyl-4-oxidanylidene-1-[(3~{S})-2-oxidanylidenepyrrolidin-3-yl]-4-[(phenylmethyl)amino]butan-2-yl]amino]propan-2-yl]-2-oxidanylidene-pyridin-3-yl]carbamate	FRACPXUHUTXLCX-BELIEFIBSA-N	CC(C)(C)OC(=O)Nc1cccn([C@@H](CC2CC2)C(=O)N[C@@H](C[C@@H]2CCNC2=O)[C@@H](O)C(=O)NCc2ccccc2)c1=O
6Y2G	A, B	O6K	C31 H41 N5 O7	~{tert}-butyl ~{N}-[1-[(2~{S})-3-cyclopropyl-1-oxidanylidene-1-[[(2~{S},3~{R})-3-oxidanyl-4-oxidanylidene-1-[(3~{S})-2-oxidanylidenepyrrolidin-3-yl]-4-[(phenylmethyl)amino]butan-2-yl]amino]propan-2-yl]-2-oxidanylidene-pyridin-3-yl]carbamate	FRACPXUHUTXLCX-BELIEFIBSA-N	CC(C)(C)OC(=O)Nc1cccn([C@@H](CC2CC2)C(=O)N[C@@H](C[C@@H]2CCNC2=O)[C@@H](O)C(=O)NCc2ccccc2)c1=O
6YNQ	A	P6N	C11 H12 O	(2~{S})-2-methyl-3,4-dihydro-2~{H}-naphthalen-1-one	GANIBVZSZGNMNB-QMMMGPOBSA-N	C[C@H]1CCc2ccccc2C1=O
6YVF	A	A82	C22 H24 N4 O4	2-[[(1R)-1-(7-methyl-2-morpholin-4-yl-4-oxidanylidene-pyrido[1,2-a]pyrimidin-9-yl)ethyl]amino]benzoic acid	IRTDIKMSKMREGO-OAHLLOKOSA-N	Cc1cc([C@@H](C)Nc2ccccc2C(=O)O)c2nc(N3CCOCC3)cc(=O)n2c1
6Z2E	AAA	Q5T	C44 H80 N8 O13 S2	(4~{S})-4-[[(2~{S})-2-[[(2~{S})-2-[[(2~{S})-2-[3-[2-[2-[2-[2-[5-[(3~{a}~{S},4~{R},6~{a}~{R})-2-oxidanylidene-3,3~{a},4,6~{a}-tetrahydro-1~{H}-thieno[3,4-d]imidazol-4-yl]pentanoylamino]ethoxy]ethoxy]ethoxy]ethoxy]propanoylamino]butanoyl]amino]-3,3-dimethyl-butanoyl]amino]-4-methyl-pentanoyl]amino]-6-methylsulfonyl-hexanamide	GNJWOJZWTQAVJG-ZFKAINLFSA-N	CC[C@H](NC(=O)CCOCCOCCOCCOCCNC(=O)CCCC[C@H]1[SH]=C[C@@H]2NC(=O)N[C@@H]21)C(=O)N[C@H](C(=O)N[C@@H](CC(C)C)C(=O)N[C@@H](CCC(N)=O)CCS(C)(=O)=O)C(C)(C)C
6ZRT	A	SV6	C36 H55 N7 O6	(1S,3aR,6aS)-2-[(2S)-2-({(2S)-2-cyclohexyl-2-[(pyrazin-2-ylcarbonyl)amino]acetyl}amino)-3,3-dimethylbutanoyl]-N-[(2R,3S)-1-(cyclopropylamino)-2-hydroxy-1-oxohexan-3-yl]octahydrocyclopenta[c]pyrrole-1-carboxamide	FTZGWEAUHOMNIG-FJRGXGLZSA-N	CCC[C@H](NC(=O)[C@@H]1[C@H]2CCC[C@H]2CN1C(=O)[C@@H](NC(=O)[C@@H](NC(=O)c1cnccn1)C1CCCCC1)C(C)(C)C)[C@@H](O)C(=O)NC1CC1
6ZRU	A	U5G	C27 H47 N5 O5	boceprevir (bound form)	FEBWCINGHXXUCV-GFLQDLJJSA-N	CC(C)(C)NC(=O)N[C@H](C(=O)N1C[C@H]2[C@@H]([C@H]1C(=O)N[C@@H](CC1CCC1)[C@@H](O)C(N)=O)C2(C)C)C(C)(C)C
7A1U	A	FUA	C31 H48 O6	FUSIDIC ACID	IECPWNUMDGFDKC-MZJAQBGESA-N	CC(=O)O[C@H]1C[C@@]2(C)[C@@H](C[C@@H](O)[C@H]3[C@@]4(C)CC[C@@H](O)[C@@H](C)[C@@H]4CC[C@@]32C)/C1=C(\CCC=C(C)C)C(=O)O
7ABU	A	R6Q	C21 H21 F3 N2 O2	1'-[2-[4-(trifluoromethyl)phenyl]ethyl]spiro[1~{H}-3,1-benzoxazine-4,4'-piperidine]-2-one	HIDWEYPGMLIQSN-UHFFFAOYSA-N	O=C1Nc2ccccc2C2(CCN(CCc3ccc(C(F)(F)F)cc3)CC2)O1
7ADW	A	R7Q	C11 H14 O	2-methyl-1-(4-methylphenyl)propan-1-one	VLKIRFAISMBUCB-UHFFFAOYSA-N	Cc1ccc(C(=O)C(C)C)cc1
7AF0	A	R9W	C12 H16 N2	2,3,5,6,7,8-hexahydro-1~{H}-cyclopenta[b]quinolin-9-amine	YLUSMKAJIQOXPV-UHFFFAOYSA-N	Nc1c2c(nc3c1CCC3)CCCC2
7AGA	A	LZE	C16 H17 Cl2 N5 O2	4-{[(2,6-dichlorophenyl)carbonyl]amino}-N-piperidin-4-yl-1H-pyrazole-3-carboxamide	OVPNQJVDAFNBDN-UHFFFAOYSA-N	O=C(NC1CCNCC1)c1n[nH]cc1NC(=O)c1c(Cl)cccc1Cl
7AHA	A	SIN	C4 H6 O4	SUCCINIC ACID	KDYFGRWQOYBRFD-UHFFFAOYSA-N	O=C(O)CCC(=O)O
7AK4	AA	CB1	C9 H8 N4 O5	5-(AZIRIDIN-1-YL)-2,4-DINITROBENZAMIDE	WOCXQMCIOTUMJV-UHFFFAOYSA-N	NC(=O)c1cc(N2CC2)c([N+](=O)[O-])cc1[N+](=O)[O-]
7AKU	A	RN2	C20 H32 N2 O4	Calpeptin	JDNZSBPOIODDLU-ROUUACIJSA-N	CCCC[C@@H](CO)NC(=O)[C@H](CC(C)C)NC(=O)OCc1ccccc1
7AMJ	A	RMZ	C22 H27 N3 O	(3~{S})-3-[2-[4-(3,4-dimethylphenyl)piperazin-1-yl]ethyl]-2,3-dihydroisoindol-1-one	WQEPZBNLBWDIRZ-NRFANRHFSA-N	Cc1ccc(N2CCN(CC[C@@H]3NC(=O)c4ccccc43)CC2)cc1C
7ANS	A	RNW	C15 H15 N O3 S	2-[(diphenylmethyl)-oxidanyl-$l^{3}-sulfanyl]-~{N}-oxidanyl-ethanamide	CGNMLOKEMNBUAI-HXUWFJFHSA-N	O=C(C[S@@](=O)C(c1ccccc1)c1ccccc1)NO
7AOL	A	RQH	C15 H17 Cl N2 O2	(1~{S})-1-(4-chloranylphenoxy)-1-imidazol-1-yl-3,3-dimethyl-butan-2-one	OWEGWHBOCFMBLP-AWEZNQCLSA-N	CC(C)(C)C(=O)[C@H](Oc1ccc(Cl)cc1)n1ccnc1
7AP6	A	RQN	C15 H13 F2 N O3	4-(4-ethyl-5-fluoranyl-2-oxidanyl-phenoxy)-3-fluoranyl-benzamide	QUHARGDBJJUOEB-UHFFFAOYSA-N	CCc1cc(O)c(Oc2ccc(C(N)=O)cc2F)cc1F
7APH	AA	RT2	C22 H26 O6	Tofogliflozin	VWVKUNOPTJGDOB-AANPDWTMSA-N	CCc1ccc(Cc2ccc3c(c2)[C@]2(OC3)O[C@H](CO)[C@@H](O)[C@H](O)[C@@H]2O)cc1
7AQE	A	RV5	C14 H17 N5 O2 S	N-1,2,3-Benzothiadiazol-6-yl-N'-[2-oxo-2-(1-piperidinyl)ethyl]urea also called unc-2327	MYTRGTBDVGKKRO-UHFFFAOYSA-N	O=C(NCC(=O)N1CCCCC1)Nc1ccc2nnsc2c1
7AQI	A	QEL	C21 H27 N O2	4-[(1R,2S)-2-(4-benzylpiperidin-1-yl)-1-hydroxypropyl]phenol	UYNVMODNBIQBMV-KKSFZXQISA-N	C[C@@H]([C@H](O)c1ccc(O)cc1)N1CCC(Cc2ccccc2)CC1
7AQJ	A	RV8	C12 H15 N3 O6	Triglycidyl isocyanurate	OUPZKGBUJRBPGC-CIUDSAMLSA-N	O=c1n(C[C@H]2CO2)c(=O)n(C[C@H]2CO2)c(=O)n1C[C@H]1CO1
	A	S7H	C12 H17 N3 O6	1-[(2~{R})-2-oxidanylpropyl]-3-[[(2~{R})-oxiran-2-yl]methyl]-5-[[(2~{S})-oxiran-2-yl]methyl]-1,3,5-triazinane-2,4,6-trione	MRWWCVUTOFNJLM-HLTSFMKQSA-N	C[C@@H](O)Cn1c(=O)n(C[C@H]2CO2)c(=O)n(C[C@@H]2CO2)c1=O
7ARF	A	RVW	C6 H12 O5 S	(2~{S},3~{R},4~{R},5~{S},6~{S})-2-(hydroxymethyl)-6-sulfanyl-oxane-3,4,5-triol	JUSMHIGDXPKSID-QYESYBIKSA-N	OC[C@@H]1O[C@@H](S)[C@@H](O)[C@H](O)[C@H]1O
7AVD	B	S1W	C18 H18 N4 O2	3-[[5-[3-(dimethylamino)phenoxy]pyrimidin-2-yl]amino]phenol	MFPAAKZZUIRMKR-UHFFFAOYSA-N	CN(C)c1cccc(Oc2cnc(Nc3cccc(O)c3)nc2)c1
7AWR	A	S7W	C8 H9 F N2 O3	TEGAFUR	WFWLQNSHRPWKFK-ZCFIWIBFSA-N	O=c1[nH]c(=O)n([C@H]2CCCO2)cc1F
7AWS	A	S8E	C9 H19 Br N5 O4 P	5-[[(2-bromoethylamino)-(ethylamino)phosphoryl]oxymethyl]-1-methyl-~{N},~{N}-bis(oxidanyl)imidazol-2-amine	GTMVCVDSEXJDHD-HXUWFJFHSA-N	CCN[P@](=O)(NCCBr)OCc1cnc(N(O)O)n1C
7AWU	A	S8B	C16 H15 N3 O	~{N}-propan-2-yl-5-(2-pyridin-4-ylethynyl)pyridine-2-carboxamide	STAFRSGTRKNXHF-UHFFFAOYSA-N	CC(C)NC(=O)c1ccc(C#Cc2ccncc2)cn1
7AWW	A	CLU	C9 H9 Cl2 N3	2,6-DICHLORO-N-IMIDAZOLIDIN-2-YLIDENEANILINE	GJSURZIOUXUGAL-UHFFFAOYSA-N	Clc1cccc(Cl)c1N=C1NCCN1
7AX6	A	S8H	C13 H23 N3 O6 S	(2~{S})-2-azanyl-5-oxidanylidene-5-[[(2~{S})-1-oxidanylidene-1-[(2-oxidanylidene-2-propan-2-yloxy-ethyl)amino]-3-sulfanyl-propan-2-yl]amino]pentanoic acid	MVNCPACIPXNJIW-DTWKUNHWSA-N	CC(C)OC(=O)CNC(=O)[C@@H](CS)NC(=O)CC[C@H](N)C(=O)O
7AXM	A	93J	C24 H23 Cl F N5 O2	(2E)-N-{4-[(3-chloro-4-fluorophenyl)amino]-3-cyano-7-ethoxyquinolin-6-yl}-4-(dimethylamino)but-2-enamide	WVUNYSQLFKLYNI-AATRIKPKSA-N	CCOc1cc2ncc(C#N)c(Nc3ccc(F)c(Cl)c3)c2cc1NC(=O)/C=C/CN(C)C
7AXO	A	QCP	C18 H20 N2 O3	AR-42	LAMIXXKAWNLXOC-INIZCTEOSA-N	CC(C)[C@H](C(=O)Nc1ccc(C(=O)NO)cc1)c1ccccc1
7AY7	A	S8T	C17 H17 F S	9-fluoranyl-3-propan-2-yl-5,6-dihydrobenzo[b][1]benzothiepine	QEZUZXXLBLAREJ-UHFFFAOYSA-N	CC(C)c1ccc2c(c1)CCc1ccc(F)cc1S2
7B3E	A, B	MYC	C15 H10 O8	3,5,7-TRIHYDROXY-2-(3,4,5-TRIHYDROXYPHENYL)-4H-CHROMEN-4-ONE	IKMDFBPHZNJCSN-UHFFFAOYSA-N	O=c1c(O)c(-c2cc(O)c(O)c(O)c2)oc2cc(O)cc(O)c12
7B83	A	PK8	C5 H4 N O S Zn	9-oxa-7-thia-1-azonia-8$l^{2}-zincabicyclo[4.3.0]nona-1,3,5-triene	PURMLSMXFJKREH-UHFFFAOYSA-M	c1cc[n+]2c(c1)S[Zn-3]O2
7BE7	A, B	ALD	C26 H43 N3 O5	N-[(benzyloxy)carbonyl]-L-leucyl-N-[(2S)-1-hydroxy-4-methylpentan-2-yl]-L-leucinamide	WUJQMWDTZKIKQZ-VABKMULXSA-N	CC(C)C[C@@H](CO)NC(=O)[C@H](CC(C)C)NC(=O)[C@H](CC(C)C)NC(=O)OCc1ccccc1
7BFB	A, B	9JT	C13 H11 N O Se	~{N}-phenyl-2-selanyl-benzamide	PVPUYGNPKBMXGO-UHFFFAOYSA-N	O=C(Nc1ccccc1)c1ccccc1[SeH]
7BGP	A, B	ALD	C26 H43 N3 O5	N-[(benzyloxy)carbonyl]-L-leucyl-N-[(2S)-1-hydroxy-4-methylpentan-2-yl]-L-leucinamide	WUJQMWDTZKIKQZ-VABKMULXSA-N	CC(C)C[C@@H](CO)NC(=O)[C@H](CC(C)C)NC(=O)[C@H](CC(C)C)NC(=O)OCc1ccccc1
7BQY	A	PRD_002214	C35 H48 N6 O8	N-[(5-Methylisoxazol-3-YL)carbonyl]alanyl-L-valyl-N~1~-((1R,2Z)-4-(benzyloxy)-4-oxo-1-{[(3R)-2-oxopyrrolidin-3-YL]methyl}but-2-enyl)-L-leucinamide	IDBWWEGDLCFCTD-VNEMRZQUSA-N	CC1=CC(=NO1)C(=O)NC(C)C(=O)NC(C(C)C)C(=O)NC(CC(C)C)C(=O)NC(CC2CCNC2=O)C=CC(=O)OCC3=CC=CC=C3
7BRP	A, B	U5G	C27 H47 N5 O5	boceprevir (bound form)	FEBWCINGHXXUCV-GFLQDLJJSA-N	CC(C)(C)NC(=O)N[C@H](C(=O)N1C[C@H]2[C@@H]([C@H]1C(=O)N[C@@H](CC1CCC1)[C@@H](O)C(N)=O)C2(C)C)C(C)(C)C
7BUY	A	JRY	C7 H15 N O2	hexylcarbamic acid	YAQPZDICKJDHTR-UHFFFAOYSA-N	CCCCCCNC(=O)O
7C6S	A	U5G	C27 H47 N5 O5	boceprevir (bound form)	FEBWCINGHXXUCV-GFLQDLJJSA-N	CC(C)(C)NC(=O)N[C@H](C(=O)N1C[C@H]2[C@@H]([C@H]1C(=O)N[C@@H](CC1CCC1)[C@@H](O)C(N)=O)C2(C)C)C(C)(C)C
7C6U	A	K36	C21 H31 N3 O8 S	(1S,2S)-2-({N-[(benzyloxy)carbonyl]-L-leucyl}amino)-1-hydroxy-3-[(3S)-2-oxopyrrolidin-3-yl]propane-1-sulfonic acid	BSPZFJDYQHDZNR-HTCLRFROSA-N	CC(C)C[C@H](NC(=O)OCc1ccccc1)C(=O)N[C@@H](C[C@@H]1CCNC1=O)[C@@H](O)S(=O)(=O)O
7C7P	A, B	SV6	C36 H55 N7 O6	(1S,3aR,6aS)-2-[(2S)-2-({(2S)-2-cyclohexyl-2-[(pyrazin-2-ylcarbonyl)amino]acetyl}amino)-3,3-dimethylbutanoyl]-N-[(2R,3S)-1-(cyclopropylamino)-2-hydroxy-1-oxohexan-3-yl]octahydrocyclopenta[c]pyrrole-1-carboxamide	FTZGWEAUHOMNIG-FJRGXGLZSA-N	CCC[C@H](NC(=O)[C@@H]1[C@H]2CCC[C@H]2CN1C(=O)[C@@H](NC(=O)[C@@H](NC(=O)c1cnccn1)C1CCCCC1)C(C)(C)C)[C@@H](O)C(=O)NC1CC1
7C8R	A	TG3	C33 H52 N4 O8	ethyl (4R)-4-[[(2S)-4-methyl-2-[[(2S,3R)-3-[(2-methylpropan-2-yl)oxy]-2-(phenylmethoxycarbonylamino)butanoyl]amino]pentanoyl]amino]-5-[(3S)-2-oxidanylidenepyrrolidin-3-yl]pentanoate		CCOC(=O)CC[C@H](C[C@@H]1CCNC1=O)NC(=O)[C@H](CC(C)C)NC(=O)[C@@H](NC(=O)OCc1ccccc1)[C@@H](C)OC(C)(C)C
7C8T	A	NOL	C32 H50 N4 O7	N-[(BENZYLOXY)CARBONYL]-O-(TERT-BUTYL)-L-THREONYL-3-CYCLOHEXYL-N-[(1S)-2-HYDROXY-1-{[(3S)-2-OXOPYRROLIDIN-3-YL]METHYL}ETHYL]-L-ALANINAMIDE		C[C@@H](OC(C)(C)C)[C@H](NC(=O)OCc1ccccc1)C(=O)N[C@@H](CC1CCCCC1)C(=O)N[C@H](CO)C[C@@H]1CCNC1=O
7C8U	A	K36	C21 H31 N3 O8 S	(1S,2S)-2-({N-[(benzyloxy)carbonyl]-L-leucyl}amino)-1-hydroxy-3-[(3S)-2-oxopyrrolidin-3-yl]propane-1-sulfonic acid	BSPZFJDYQHDZNR-HTCLRFROSA-N	CC(C)C[C@H](NC(=O)OCc1ccccc1)C(=O)N[C@@H](C[C@@H]1CCNC1=O)[C@@H](O)S(=O)(=O)O
7CBT	A, B	K36	C21 H31 N3 O8 S	(1S,2S)-2-({N-[(benzyloxy)carbonyl]-L-leucyl}amino)-1-hydroxy-3-[(3S)-2-oxopyrrolidin-3-yl]propane-1-sulfonic acid	BSPZFJDYQHDZNR-HTCLRFROSA-N	CC(C)C[C@H](NC(=O)OCc1ccccc1)C(=O)N[C@@H](C[C@@H]1CCNC1=O)[C@@H](O)S(=O)(=O)O
7COM	A, B	U5G	C27 H47 N5 O5	boceprevir (bound form)	FEBWCINGHXXUCV-GFLQDLJJSA-N	CC(C)(C)NC(=O)N[C@H](C(=O)N1C[C@H]2[C@@H]([C@H]1C(=O)N[C@@H](CC1CCC1)[C@@H](O)C(N)=O)C2(C)C)C(C)(C)C
7CX9	A	GKF	C8 H5 I N2 O	3-iodanyl-1~{H}-indazole-7-carbaldehyde	QWWAONJINWEHJL-UHFFFAOYSA-N	O=Cc1cccc2c(I)n[nH]c12
7D1M	A, B	K36	C21 H31 N3 O8 S	(1S,2S)-2-({N-[(benzyloxy)carbonyl]-L-leucyl}amino)-1-hydroxy-3-[(3S)-2-oxopyrrolidin-3-yl]propane-1-sulfonic acid	BSPZFJDYQHDZNR-HTCLRFROSA-N	CC(C)C[C@H](NC(=O)OCc1ccccc1)C(=O)N[C@@H](C[C@@H]1CCNC1=O)[C@@H](O)S(=O)(=O)O
7D1O	A	NNA	C36 H63 N5 O7 S	(1R,2S,5S)-3-[N-({1-[(tert-butylsulfonyl)methyl]cyclohexyl}carbamoyl)-3-methyl-L-valyl]-N-{(1S)-1-[(1R)-2-(cyclopropyla<NL>mino)-1-hydroxy-2-oxoethyl]pentyl}-6,6-dimethyl-3-azabicyclo[3.1.0]hexane-2-carboxamide	BZXRATSZUNDEEV-FZFXNXQRSA-N	CCCC[C@H](NC(=O)[C@@H]1[C@@H]2[C@H](CN1C(=O)[C@@H](NC(=O)NC1(CS(=O)(=O)C(C)(C)C)CCCCC1)C(C)(C)C)C2(C)C)[C@@H](O)C(=O)NC1CC1
7D3I	A	GQU	C24 H29 F2 N3 O4	(3~{S},3~{a}~{S},6~{a}~{R})-2-[3-[3,5-bis(fluoranyl)phenyl]propanoyl]-~{N}-[(2~{S})-1-oxidanylidene-3-[(3~{S})-2-oxidanylidenepyrrolidin-3-yl]propan-2-yl]-3,3~{a},4,5,6,6~{a}-hexahydro-1~{H}-cyclopenta[c]pyrrole-3-carboxamide	ZUAZJPLYYVHKFN-NAFADOBPSA-N	O=C[C@H](C[C@@H]1CCNC1=O)NC(=O)[C@@H]1[C@H]2CCC[C@H]2CN1C(=O)CCc1cc(F)cc(F)c1
	A	TRS	C4 H12 N O3	2-AMINO-2-HYDROXYMETHYL-PROPANE-1,3-DIOL	LENZDBCJOHFCAS-UHFFFAOYSA-O	[NH3+]C(CO)(CO)CO
7JKV	A, B	V7G	C30 H35 N5 O5 S	N-[(2S)-1-({(1S,2S)-1-(1,3-benzothiazol-2-yl)-1-hydroxy-3-[(3S)-2-oxopyrrolidin-3-yl]propan-2-yl}amino)-4-methyl-1-oxopentan-2-yl]-4-methoxy-1H-indole-2-carboxamide	DHQWCSDZTRDSRP-XIBGDNMGSA-N	COc1cccc2[nH]c(C(=O)N[C@@H](CC(C)C)C(=O)N[C@@H](C[C@@H]3CCNC3=O)[C@H](O)c3nc4ccccc4s3)cc12
7JPZ	A	GHX	C24 H29 N3 O5	(phenylmethyl) N-[(2S)-1-oxidanylidene-1-[[(2S)-1-oxidanyl-3-[(3S)-2-oxidanylidenepyrrolidin-3-yl]propan-2-yl]amino]-3-phenyl-propan-2-yl]carbamate	SDSQZWABGUFEMG-ACRUOGEOSA-N	O=C(N[C@@H](Cc1ccccc1)C(=O)N[C@H](CO)C[C@@H]1CCNC1=O)OCc1ccccc1
7JQ0	A	VHV	C26 H40 N4 O6	N-[(benzyloxy)carbonyl]-L-valyl-N-{(2S)-1-hydroxy-3-[(3S)-2-oxopyrrolidin-3-yl]propan-2-yl}-L-leucinamide	GLZAWCKOCLSXEU-CMOCDZPBSA-N	CC(C)C[C@H](NC(=O)[C@@H](NC(=O)OCc1ccccc1)C(C)C)C(=O)N[C@H](CO)C[C@@H]1CCNC1=O
7JQ1	A	VHJ	C29 H38 N4 O6	N-[(benzyloxy)carbonyl]-L-valyl-N-{(2S)-1-hydroxy-3-[(3R)-2-oxo-3,4-dihydro-2H-pyrrol-3-yl]propan-2-yl}-L-phenylalaninamide	AGWXCVPSNAWKHO-QORCZRPOSA-N	CC(C)[C@H](NC(=O)OCc1ccccc1)C(=O)N[C@@H](Cc1ccccc1)C(=O)N[C@H](CO)C[C@@H]1CCNC1=O
7JQ2	A	VHM	C29 H44 N4 O6	N-[(benzyloxy)carbonyl]-L-valyl-3-cyclohexyl-N-{(2S)-1-hydroxy-3-[(3S)-2-oxopyrrolidin-3-yl]propan-2-yl}-L-alaninamide	LMWONCCZCSKLCL-QORCZRPOSA-N	CC(C)[C@H](NC(=O)OCc1ccccc1)C(=O)N[C@@H](CC1CCCCC1)C(=O)N[C@H](CO)C[C@@H]1CCNC1=O
7JQ3	A	VHP	C29 H46 N4 O7	N-[(benzyloxy)carbonyl]-O-tert-butyl-L-threonyl-N-{(2S)-1-hydroxy-3-[(3S)-2-oxopyrrolidin-3-yl]propan-2-yl}-L-leucinamide	AWESOLQTDOBPDY-FFYZIMEISA-N	CC(C)C[C@H](NC(=O)[C@@H](NC(=O)OCc1ccccc1)[C@@H](C)OC(C)(C)C)C(=O)N[C@H](CO)C[C@@H]1CCNC1=O
7JQ4	A	XM2	C32 H44 N4 O7	N-[(benzyloxy)carbonyl]-O-tert-butyl-L-threonyl-N-{(2S)-1-hydroxy-3-[(3S)-2-oxopyrrolidin-3-yl]propan-2-yl}-L-phenylalaninamide	QJOPPFBQFHKESK-FFXRMZKPSA-N	C[C@@H](OC(C)(C)C)[C@H](NC(=O)OCc1ccccc1)C(=O)N[C@@H](Cc1ccccc1)C(=O)N[C@H](CO)C[C@@H]1CCNC1=O
7JQ5	A	NOL	C32 H50 N4 O7	N-[(BENZYLOXY)CARBONYL]-O-(TERT-BUTYL)-L-THREONYL-3-CYCLOHEXYL-N-[(1S)-2-HYDROXY-1-{[(3S)-2-OXOPYRROLIDIN-3-YL]METHYL}ETHYL]-L-ALANINAMIDE	YIWYOEOSWRXENJ-FFXRMZKPSA-N	C[C@@H](OC(C)(C)C)[C@H](NC(=O)OCc1ccccc1)C(=O)N[C@@H](CC1CCCCC1)C(=O)N[C@H](CO)C[C@@H]1CCNC1=O
7JSU	A	UED	C21 H31 N3 O5	N~2~-[(benzyloxy)carbonyl]-N-{(2S)-1-hydroxy-3-[(3S)-2-oxopyrrolidin-3-yl]propan-2-yl}-L-leucinamide	JUCVXDDMQHPCKT-BZSNNMDCSA-N	CC(C)C[C@H](NC(=O)OCc1ccccc1)C(=O)N[C@H](CO)C[C@@H]1CCNC1=O
7JT0	A	LW1	C5 H4 O S	thiophene-2-carbaldehyde	CNUDBTRUORMMPA-UHFFFAOYSA-N	O=Cc1cccs1
7JT7	A	TG3	C33 H52 N4 O8	ethyl (4R)-4-[[(2S)-4-methyl-2-[[(2S,3R)-3-[(2-methylpropan-2-yl)oxy]-2-(phenylmethoxycarbonylamino)butanoyl]amino]pentanoyl]amino]-5-[(3S)-2-oxidanylidenepyrrolidin-3-yl]pentanoate	GENYQFMDDNZIRG-UCWBBBRQSA-N	CCOC(=O)CC[C@H](C[C@@H]1CCNC1=O)NC(=O)[C@H](CC(C)C)NC(=O)[C@@H](NC(=O)OCc1ccccc1)[C@@H](C)OC(C)(C)C
7JU7	A	G65	C28 H30 N6 O S	Masitinib	WJEOLQLKVOPQFV-UHFFFAOYSA-N	Cc1ccc(NC(=O)c2ccc(CN3CCN(C)CC3)cc2)cc1Nc1nc(-c2cccnc2)cs1
7JYC	A	NNA	C36 H63 N5 O7 S	(1R,2S,5S)-3-[N-({1-[(tert-butylsulfonyl)methyl]cyclohexyl}carbamoyl)-3-methyl-L-valyl]-N-{(1S)-1-[(1R)-2-(cyclopropyla<NL>mino)-1-hydroxy-2-oxoethyl]pentyl}-6,6-dimethyl-3-azabicyclo[3.1.0]hexane-2-carboxamide	BZXRATSZUNDEEV-FZFXNXQRSA-N	CCCC[C@H](NC(=O)[C@@H]1[C@@H]2[C@H](CN1C(=O)[C@@H](NC(=O)NC1(CS(=O)(=O)C(C)(C)C)CCCCC1)C(C)(C)C)C2(C)C)[C@@H](O)C(=O)NC1CC1
7K0F	A, B	VR4	C29 H38 N4 O6	N-{(2S,3R)-4-(benzylamino)-3-hydroxy-4-oxo-1-[(3S)-2-oxopyrrolidin-3-yl]butan-2-yl}-N~2~-[(benzyloxy)carbonyl]-L-leucinamide	MPMTWRHFCLPCDF-OJJQZRKESA-N	CC(C)C[C@H](NC(=O)OCc1ccccc1)C(=O)N[C@@H](C[C@@H]1CCNC1=O)[C@@H](O)C(=O)NCc1ccccc1
7K40	A	U5G	C27 H47 N5 O5	boceprevir (bound form)	FEBWCINGHXXUCV-GFLQDLJJSA-N	CC(C)(C)NC(=O)N[C@H](C(=O)N1C[C@H]2[C@@H]([C@H]1C(=O)N[C@@H](CC1CCC1)[C@@H](O)C(N)=O)C2(C)C)C(C)(C)C
7K6D	A	SV6	C36 H55 N7 O6	(1S,3aR,6aS)-2-[(2S)-2-({(2S)-2-cyclohexyl-2-[(pyrazin-2-ylcarbonyl)amino]acetyl}amino)-3,3-dimethylbutanoyl]-N-[(2R,3S)-1-(cyclopropylamino)-2-hydroxy-1-oxohexan-3-yl]octahydrocyclopenta[c]pyrrole-1-carboxamide	FTZGWEAUHOMNIG-FJRGXGLZSA-N	CCC[C@H](NC(=O)[C@@H]1[C@H]2CCC[C@H]2CN1C(=O)[C@@H](NC(=O)[C@@H](NC(=O)c1cnccn1)C1CCCCC1)C(C)(C)C)[C@@H](O)C(=O)NC1CC1
7K6E	A	SV6	C36 H55 N7 O6	(1S,3aR,6aS)-2-[(2S)-2-({(2S)-2-cyclohexyl-2-[(pyrazin-2-ylcarbonyl)amino]acetyl}amino)-3,3-dimethylbutanoyl]-N-[(2R,3S)-1-(cyclopropylamino)-2-hydroxy-1-oxohexan-3-yl]octahydrocyclopenta[c]pyrrole-1-carboxamide	FTZGWEAUHOMNIG-FJRGXGLZSA-N	CCC[C@H](NC(=O)[C@@H]1[C@H]2CCC[C@H]2CN1C(=O)[C@@H](NC(=O)[C@@H](NC(=O)c1cnccn1)C1CCCCC1)C(C)(C)C)[C@@H](O)C(=O)NC1CC1
7KVL	A	X4P	C6 H5 Cl N2 O	2-chloropyridine-4-carboxamide	DEMJOLRJLACBRX-UHFFFAOYSA-N	NC(=O)c1ccnc(Cl)c1
7KVR	B	X4V	C7 H11 N3	N~4~,N~4~-dimethylpyridine-2,4-diamine	QEDNABCLVCJRLV-UHFFFAOYSA-N	CN(C)c1ccnc(N)c1
7KX5	A	X7V	C32 H27 N3 O3	N-([1,1'-biphenyl]-4-yl)-N-[(1R)-2-oxo-2-{[(1S)-1-phenylethyl]amino}-1-(pyridin-3-yl)ethyl]furan-2-carboxamide	RYGJIKURQDMMQZ-YUDQIZAISA-N	C[C@H](NC(=O)[C@@H](c1cccnc1)N(C(=O)c1ccco1)c1ccc(-c2ccccc2)cc1)c1ccccc1
7RN0	A	5ZB	C27 H26 N4 O2	(2R)-2-{acetyl[4-(1H-pyrrol-1-yl)phenyl]amino}-N-[(1S)-1-phenylethyl]-2-(pyridin-3-yl)acetamide	JHNKYRWLHFZNLP-RXFWQSSRSA-N	CC(=O)N(c1ccc(-n2cccc2)cc1)[C@@H](C(=O)N[C@@H](C)c1ccccc1)c1cccnc1
7RN1	A	5ZF	C29 H26 Cl N3 O2	N-([1,1'-biphenyl]-4-yl)-2-chloro-N-[(1R)-2-oxo-2-{[(1S)-1-phenylethyl]amino}-1-(pyridin-3-yl)ethyl]acetamide	XQECDPKLDAEYEC-RBTNQOKQSA-N	C[C@H](NC(=O)[C@@H](c1cccnc1)N(C(=O)CCl)c1ccc(-c2ccccc2)cc1)c1ccccc1
7KYU	A	XC4	C15 H10 N4 O2	1-[(1H-indole-5-carbonyl)oxy]-1H-benzotriazole	YPFWNRLSYPAVJB-UHFFFAOYSA-N	O=C(On1nnc2ccccc21)c1ccc2[nH]ccc2c1
7L0D	A	0EN	C26 H31 N3 O3	N-[(1R)-2-(tert-butylamino)-2-oxo-1-(pyridin-3-yl)ethyl]-N-(4-tert-butylphenyl)furan-2-carboxamide	JXGIYKRRPGCLFV-JOCHJYFZSA-N	CC(C)(C)NC(=O)[C@@H](c1cccnc1)N(C(=O)c1ccco1)c1ccc(C(C)(C)C)cc1
7L10	A	XEY	C23 H13 Cl2 N3 O	2-[3-(3,5-dichlorophenyl)-2-oxo[2H-[1,3'-bipyridine]]-5-yl]benzonitrile	KXGLBZMRWKVPSY-UHFFFAOYSA-N	N#Cc1ccccc1-c1cc(-c2cc(Cl)cc(Cl)c2)c(=O)n(-c2cccnc2)c1
7L11	A, B	XF1	C26 H20 Cl N3 O2	2-[3-(3-chloro-5-propoxyphenyl)-2-oxo[2H-[1,3'-bipyridine]]-5-yl]benzonitrile	KFGXONJZGIXSGH-UHFFFAOYSA-N	CCCOc1cc(Cl)cc(-c2cc(-c3ccccc3C#N)cn(-c3cccnc3)c2=O)c1
7L12	A	XF4	C27 H19 Cl N4 O4	(5S)-5-{3-[3-(benzyloxy)-5-chlorophenyl]-2-oxo[2H-[1,3'-bipyridine]]-5-yl}pyrimidine-2,4(3H,5H)-dione	IVPUTCRGJCQUQU-UHFFFAOYSA-N	O=c1[nH]cc(-c2cc(-c3cc(Cl)cc(OCc4ccccc4)c3)c(=O)n(-c3cccnc3)c2)c(=O)[nH]1
7L13	A	XF7	C27 H18 Cl2 N4 O4	(5S)-5-(3-{3-chloro-5-[(2-chlorophenyl)methoxy]phenyl}-2-oxo[2H-[1,3'-bipyridine]]-5-yl)pyrimidine-2,4(3H,5H)-dione	NFXZAFCZOMISJH-UHFFFAOYSA-N	O=c1[nH]cc(-c2cc(-c3cc(Cl)cc(OCc4ccccc4Cl)c3)c(=O)n(-c3cccnc3)c2)c(=O)[nH]1
7L14	A, B	XFD	C27 H20 Cl N3 O2	2-{3-[3-chloro-5-(cyclopropylmethoxy)phenyl]-2-oxo[2H-[1,3'-bipyridine]]-5-yl}benzonitrile	UIXRRGFIAVPQEF-UHFFFAOYSA-N	N#Cc1ccccc1-c1cc(-c2cc(Cl)cc(OCC3CC3)c2)c(=O)n(-c2cccnc2)c1
7L5D	A	XNJ	C27 H28 N6 O S	N-(4-methyl-3-{[4-(pyridin-3-yl)-1,3-thiazol-2-yl]amino}phenyl)-4-[(piperazin-1-yl)methyl]benzamide	LBWSNUMFQJZFGI-UHFFFAOYSA-N	Cc1ccc(NC(=O)c2ccc(CN3CCNCC3)cc2)cc1Nc1nc(-c2cccnc2)cs1
7LB7	A	SV6	C36 H55 N7 O6	(1S,3aR,6aS)-2-[(2S)-2-({(2S)-2-cyclohexyl-2-[(pyrazin-2-ylcarbonyl)amino]acetyl}amino)-3,3-dimethylbutanoyl]-N-[(2R,3S)-1-(cyclopropylamino)-2-hydroxy-1-oxohexan-3-yl]octahydrocyclopenta[c]pyrrole-1-carboxamide	FTZGWEAUHOMNIG-FJRGXGLZSA-N	CCC[C@H](NC(=O)[C@@H]1[C@H]2CCC[C@H]2CN1C(=O)[C@@H](NC(=O)[C@@H](NC(=O)c1cnccn1)C1CCCCC1)C(C)(C)C)[C@@H](O)C(=O)NC1CC1
7LDX	A, B	R9V	C14 H19 N O	(3-endo)-8-benzyl-8-azabicyclo[3.2.1]octan-3-ol	HCBGIBWAPOFRKI-WDNDVIMCSA-N	O[C@@H]1C[C@@H]2CC[C@H](C1)N2Cc1ccccc1
7LFE	A	XWS	C10 H14 N2 O2	(2R,4R)-1-phenylhexahydropyrimidine-2,4-diol	OYDNXLZZNODBTK-NXEZZACHSA-N	O[C@@H]1CCN(c2ccccc2)[C@H](O)N1
7LFP	A	XY4	C10 H14 N2 O	N-phenyl-N'-propan-2-ylurea	CIBUQXSYGPGEGX-UHFFFAOYSA-N	CC(C)NC(=O)Nc1ccccc1
7LKR	A	Y5S	C24 H41 N3 O8 S	(1S,2S)-2-((S)-2-(((((1R,3s,5S)-bicyclo[3.3.1]nonan-3-yl)methoxy)carbonyl)amino)-4-methylpentanamido)-1-hydroxy-3-((S)-2-oxopyrrolidin-3-yl)propane-1-sulfonic acid	PGYROSRJIVXTOE-LZHMTVEHSA-N	CC(C)C[C@H](NC(=O)OC[C@H]1C[C@H]2CCC[C@H](C2)C1)C(=O)N[C@@H](C[C@@H]1CCNC1=O)[C@@H](O)S(=O)(=O)O
	A	Y4D	C24 H41 N3 O8 S	(1R,2S)-2-((S)-2-(((((1R,3s,5S)-bicyclo[3.3.1]nonan-3-yl)methoxy)carbonyl)amino)-4-methylpentanamido)-1-hydroxy-3-((S)-2-oxopyrrolidin-3-yl)propane-1-sulfonic acid	PGYROSRJIVXTOE-ZDCSSWJMSA-N	CC(C)C[C@H](NC(=O)OC[C@H]1C[C@H]2CCC[C@H](C2)C1)C(=O)N[C@@H](C[C@@H]1CCNC1=O)[C@H](O)S(=O)(=O)O
	B	Y91	C24 H41 N3 O8 S	(1S,2S)-2-((S)-2-(((((1R,3r,5S)-bicyclo[3.3.1]nonan-3-yl)methoxy)carbonyl)amino)-4-methylpentanamido)-1-hydroxy-3-((S)-2-oxopyrrolidin-3-yl)propane-1-sulfonic acid	PGYROSRJIVXTOE-UIEASHSYSA-N	CC(C)C[C@H](NC(=O)OC[C@@H]1C[C@H]2CCC[C@H](C2)C1)C(=O)N[C@@H](C[C@@H]1CCNC1=O)[C@@H](O)S(=O)(=O)O
	B	Y8Y	C24 H41 N3 O8 S	(1R,2S)-2-((S)-2-(((((1R,3r,5S)-bicyclo[3.3.1]nonan-3-yl)methoxy)carbonyl)amino)-4-methylpentanamido)-1-hydroxy-3-((S)-2-oxopyrrolidin-3-yl)propane-1-sulfonic acid	PGYROSRJIVXTOE-REFFYEJJSA-N	CC(C)C[C@H](NC(=O)OC[C@@H]1C[C@H]2CCC[C@H](C2)C1)C(=O)N[C@@H](C[C@@H]1CCNC1=O)[C@H](O)S(=O)(=O)O
7LKS	A, B	Y7G	C22 H37 N3 O8 S	(1S,2S)-2-((S)-2-(((((1R,2S,4S)-bicyclo[2.2.1]heptan-2-yl)methoxy)carbonyl)amino)-4-methylpentanamido)-1-hydroxy-3-((S)-2-oxopyrrolidin-3-yl)propane-1-sulfonic acid	CDEICDIJDMTLMS-JBKSVKCVSA-N	CC(C)C[C@H](NC(=O)OC[C@H]1C[C@H]2CC[C@@H]1C2)C(=O)N[C@@H](C[C@@H]1CCNC1=O)[C@@H](O)S(=O)(=O)O
	A, B	Y4P	C22 H37 N3 O8 S	(1R,2S)-2-((S)-2-(((((1R,2S,4S)-bicyclo[2.2.1]heptan-2-yl)methoxy)carbonyl)amino)-4-methylpentanamido)-1-hydroxy-3-((S)-2-oxopyrrolidin-3-yl)propane-1-sulfonic acid	CDEICDIJDMTLMS-NFFJHMNLSA-N	CC(C)C[C@H](NC(=O)OC[C@H]1C[C@H]2CC[C@@H]1C2)C(=O)N[C@@H](C[C@@H]1CCNC1=O)[C@H](O)S(=O)(=O)O
7LKT	A, B	Y7M	C25 H41 N3 O8 S	(1S,2S)-2-((S)-2-(((adamantan-1-ylmethoxy)carbonyl)amino)-4-methylpentanamido)-1-hydroxy-3-((S)-2-oxopyrrolidin-3-yl)propane-1-sulfonic acid	AFONNBAHWVWJGI-WSGOIKEKSA-N	CC(C)C[C@H](NC(=O)OC[C@]12C[C@H]3C[C@H](C[C@H](C3)C1)C2)C(=O)N[C@@H](C[C@@H]1CCNC1=O)[C@@H](O)S(=O)(=O)O
	A, B	Y4V	C25 H41 N3 O8 S	(1R,2S)-2-((S)-2-(((adamantan-1-ylmethoxy)carbonyl)amino)-4-methylpentanamido)-1-hydroxy-3-((S)-2-oxopyrrolidin-3-yl)propane-1-sulfonic acid	AFONNBAHWVWJGI-CLEZYGTASA-N	CC(C)C[C@H](NC(=O)OC[C@]12C[C@H]3C[C@H](C[C@H](C3)C1)C2)C(=O)N[C@@H](C[C@@H]1CCNC1=O)[C@H](O)S(=O)(=O)O
7LKU	A	Y5S	C24 H41 N3 O8 S	(1S,2S)-2-((S)-2-(((((1R,3s,5S)-bicyclo[3.3.1]nonan-3-yl)methoxy)carbonyl)amino)-4-methylpentanamido)-1-hydroxy-3-((S)-2-oxopyrrolidin-3-yl)propane-1-sulfonic acid	PGYROSRJIVXTOE-LZHMTVEHSA-N	CC(C)C[C@H](NC(=O)OC[C@H]1C[C@H]2CCC[C@H](C2)C1)C(=O)N[C@@H](C[C@@H]1CCNC1=O)[C@@H](O)S(=O)(=O)O
	A	Y4D	C24 H41 N3 O8 S	(1R,2S)-2-((S)-2-(((((1R,3s,5S)-bicyclo[3.3.1]nonan-3-yl)methoxy)carbonyl)amino)-4-methylpentanamido)-1-hydroxy-3-((S)-2-oxopyrrolidin-3-yl)propane-1-sulfonic acid	PGYROSRJIVXTOE-ZDCSSWJMSA-N	CC(C)C[C@H](NC(=O)OC[C@H]1C[C@H]2CCC[C@H](C2)C1)C(=O)N[C@@H](C[C@@H]1CCNC1=O)[C@H](O)S(=O)(=O)O
	B	Y91	C24 H41 N3 O8 S	(1S,2S)-2-((S)-2-(((((1R,3r,5S)-bicyclo[3.3.1]nonan-3-yl)methoxy)carbonyl)amino)-4-methylpentanamido)-1-hydroxy-3-((S)-2-oxopyrrolidin-3-yl)propane-1-sulfonic acid	PGYROSRJIVXTOE-UIEASHSYSA-N	CC(C)C[C@H](NC(=O)OC[C@@H]1C[C@H]2CCC[C@H](C2)C1)C(=O)N[C@@H](C[C@@H]1CCNC1=O)[C@@H](O)S(=O)(=O)O
	B	Y8Y	C24 H41 N3 O8 S	(1R,2S)-2-((S)-2-(((((1R,3r,5S)-bicyclo[3.3.1]nonan-3-yl)methoxy)carbonyl)amino)-4-methylpentanamido)-1-hydroxy-3-((S)-2-oxopyrrolidin-3-yl)propane-1-sulfonic acid	PGYROSRJIVXTOE-REFFYEJJSA-N	CC(C)C[C@H](NC(=O)OC[C@@H]1C[C@H]2CCC[C@H](C2)C1)C(=O)N[C@@H](C[C@@H]1CCNC1=O)[C@H](O)S(=O)(=O)O
7LKV	A, B	Y64	C24 H39 N3 O8 S	(1S,2S)-2-((S)-2-(((((1R,3R,5S)-bicyclo[3.3.1]non-6-en-3-yl)methoxy)carbonyl)amino)-4-methylpentanamido)-1-hydroxy-3-((S)-2-oxopyrrolidin-3-yl)propane-1-sulfonic acid	ZIWRGXZFSGDQST-LZHMTVEHSA-N	CC(C)C[C@H](NC(=O)OC[C@H]1C[C@H]2C=CC[C@H](C2)C1)C(=O)N[C@@H](C[C@@H]1CCNC1=O)[C@@H](O)S(=O)(=O)O
	A, B	Y4J	C24 H39 N3 O8 S	(1R,2S)-2-((S)-2-(((((1R,3R,5S)-bicyclo[3.3.1]non-6-en-3-yl)methoxy)carbonyl)amino)-4-methylpentanamido)-1-hydroxy-3-((S)-2-oxopyrrolidin-3-yl)propane-1-sulfonic acid	ZIWRGXZFSGDQST-ZDCSSWJMSA-N	CC(C)C[C@H](NC(=O)OC[C@H]1C[C@H]2C=CC[C@H](C2)C1)C(=O)N[C@@H](C[C@@H]1CCNC1=O)[C@H](O)S(=O)(=O)O
7LKW	A, B	Y8V	C24 H39 N3 O8 S	(1S,2S)-2-((S)-2-(((((1R,3S,5S)-bicyclo[3.3.1]non-6-en-3-yl)methoxy)carbonyl)amino)-4-methylpentanamido)-1-hydroxy-3-((S)-2-oxopyrrolidin-3-yl)propane-1-sulfonic acid	ZIWRGXZFSGDQST-UIEASHSYSA-N	CC(C)C[C@H](NC(=O)OC[C@@H]1C[C@H]2C=CC[C@H](C2)C1)C(=O)N[C@@H](C[C@@H]1CCNC1=O)[C@@H](O)S(=O)(=O)O
	A, B	Y8S	C24 H39 N3 O8 S	(1R,2S)-2-((S)-2-(((((1R,3S,5S)-bicyclo[3.3.1]non-6-en-3-yl)methoxy)carbonyl)amino)-4-methylpentanamido)-1-hydroxy-3-((S)-2-oxopyrrolidin-3-yl)propane-1-sulfonic acid	ZIWRGXZFSGDQST-REFFYEJJSA-N	CC(C)C[C@H](NC(=O)OC[C@@H]1C[C@H]2C=CC[C@H](C2)C1)C(=O)N[C@@H](C[C@@H]1CCNC1=O)[C@H](O)S(=O)(=O)O
7LKX	A, B	Y71	C22 H35 N3 O8 S	(1S,2S)-2-((S)-2-(((((1S,2S,4S)-bicyclo[2.2.1]hept-5-en-2-yl)methoxy)carbonyl)amino)-4-methylpentanamido)-1-hydroxy-3-((S)-2-oxopyrrolidin-3-yl)propane-1-sulfonic acid	WZJYVJHLXCYWFV-JBKSVKCVSA-N	CC(C)C[C@H](NC(=O)OC[C@H]1C[C@H]2C=C[C@@H]1C2)C(=O)N[C@@H](C[C@@H]1CCNC1=O)[C@@H](O)S(=O)(=O)O
	A, B	Y51	C22 H35 N3 O8 S	(1R,2S)-2-((S)-2-(((((1S,2S,4S)-bicyclo[2.2.1]hept-5-en-2-yl)methoxy)carbonyl)amino)-4-methylpentanamido)-1-hydroxy-3-((S)-2-oxopyrrolidin-3-yl)propane-1-sulfonic acid	WZJYVJHLXCYWFV-NFFJHMNLSA-N	CC(C)C[C@H](NC(=O)OC[C@H]1C[C@H]2C=C[C@@H]1C2)C(=O)N[C@@H](C[C@@H]1CCNC1=O)[C@H](O)S(=O)(=O)O
7LTJ	A	YD1	C15 H14 Cl2 N4 O3	6-[4-(3,4-dichlorophenyl)piperazin-1-yl]carbonyl-1~{H}-pyrimidine-2,4-dione	XREZIAMDGRLMGZ-UHFFFAOYSA-N	O=C(c1cc(=O)[nH]c(=O)[nH]1)N1CCN(c2ccc(Cl)c(Cl)c2)CC1
7LYH	A	YHJ	C23 H31 N3 O5	benzyl (1S,3aR,6aS)-1-({(2S)-1-hydroxy-3-[(3S)-2-oxopyrrolidin-3-yl]propan-2-yl}carbamoyl)hexahydrocyclopenta[c]pyrrole-2(1H)-carboxylate	BQHAUUUZCGWWEE-HVTWWXFQSA-N	O=C1NCC[C@H]1C[C@@H](CO)NC(=O)[C@@H]1[C@H]2CCC[C@H]2CN1C(=O)OCc1ccccc1
7LYI	A	YHI	C23 H31 N3 O5	benzyl (1R,2S,5S)-2-({(2S)-1-hydroxy-3-[(3S)-2-oxopyrrolidin-3-yl]propan-2-yl}carbamoyl)-6,6-dimethyl-3-azabicyclo[3.1.0]hexane-3-carboxylate	KXNVRILCTPCDNL-VMXHOPILSA-N	CC1(C)[C@H]2CN(C(=O)OCc3ccccc3)[C@H](C(=O)N[C@H](CO)C[C@@H]3CCNC3=O)[C@H]21
7NBR	AAA	U5G	C27 H47 N5 O5	boceprevir (bound form)	FEBWCINGHXXUCV-GFLQDLJJSA-N	CC(C)(C)NC(=O)N[C@H](C(=O)N1C[C@H]2[C@@H]([C@H]1C(=O)N[C@@H](CC1CCC1)[C@@H](O)C(N)=O)C2(C)C)C(C)(C)C
7NBS	AAA	SV6	C36 H55 N7 O6	(1S,3aR,6aS)-2-[(2S)-2-({(2S)-2-cyclohexyl-2-[(pyrazin-2-ylcarbonyl)amino]acetyl}amino)-3,3-dimethylbutanoyl]-N-[(2R,3S)-1-(cyclopropylamino)-2-hydroxy-1-oxohexan-3-yl]octahydrocyclopenta[c]pyrrole-1-carboxamide	FTZGWEAUHOMNIG-FJRGXGLZSA-N	CCC[C@H](NC(=O)[C@@H]1[C@H]2CCC[C@H]2CN1C(=O)[C@@H](NC(=O)[C@@H](NC(=O)c1cnccn1)C1CCCCC1)C(C)(C)C)[C@@H](O)C(=O)NC1CC1
7NBY	A, B	U88	C3 H2 N2 O2 S	5-nitro-1,3-thiazole	VVVCJCRUFSIVHI-UHFFFAOYSA-N	O=[N+]([O-])c1cncs1
7CA8	A, B	FNO	C16 H16 O5	2-[(1R)-4-methyl-1-oxidanyl-pent-3-enyl]-5,8-bis(oxidanyl)naphthalene-1,4-dione	NEZONWMXZKDMKF-SNVBAGLBSA-N	CC(C)=CC[C@@H](O)C1=CC(=O)c2c(O)ccc(O)c2C1=O
7CB7	A, B	B1S	C21 H31 N3 O8 S	(1R,2S)-2-({N-[(benzyloxy)carbonyl]-L-leucyl}amino)-1-hydroxy-3-[(3S)-2-oxopyrrolidin-3-yl]propane-1-sulfonic acid	BSPZFJDYQHDZNR-OGNFBWPZSA-N	CC(C)C[C@H](NC(=O)OCc1ccccc1)C(=O)N[C@@H](C[C@@H]1CCNC1=O)[C@H](O)S(=O)(=O)O
	A, B	K36	C21 H31 N3 O8 S	(1S,2S)-2-({N-[(benzyloxy)carbonyl]-L-leucyl}amino)-1-hydroxy-3-[(3S)-2-oxopyrrolidin-3-yl]propane-1-sulfonic acid	BSPZFJDYQHDZNR-HTCLRFROSA-N	CC(C)C[C@H](NC(=O)OCc1ccccc1)C(=O)N[C@@H](C[C@@H]1CCNC1=O)[C@@H](O)S(=O)(=O)O
7CUU	A, B	ALD	C26 H43 N3 O5	N-[(benzyloxy)carbonyl]-L-leucyl-N-[(2S)-1-hydroxy-4-methylpentan-2-yl]-L-leucinamide	WUJQMWDTZKIKQZ-VABKMULXSA-N	CC(C)C[C@@H](CO)NC(=O)[C@H](CC(C)C)NC(=O)[C@H](CC(C)C)NC(=O)OCc1ccccc1
7E18	A	HUR	C30 H33 N5 O5 S	N-[(2S)-1-[[(2S)-1-(1,3-benzothiazol-2-yl)-1-oxidanylidene-3-[(3S)-2-oxidanylidenepyrrolidin-3-yl]propan-2-yl]amino]-4-methyl-1-oxidanylidene-pentan-2-yl]-4-methoxy-1H-indole-2-carboxamide	JBLLRCOZJMVOAE-HSQYWUDLSA-N	COc1cccc2[nH]c(C(=O)N[C@@H](CC(C)C)C(=O)N[C@@H](C[C@@H]3CCNC3=O)C(=O)c3nc4ccccc4s3)cc12
7K0E	A, B	K36	C21 H31 N3 O8 S	(1S,2S)-2-({N-[(benzyloxy)carbonyl]-L-leucyl}amino)-1-hydroxy-3-[(3S)-2-oxopyrrolidin-3-yl]propane-1-sulfonic acid	BSPZFJDYQHDZNR-HTCLRFROSA-N	CC(C)C[C@H](NC(=O)OCc1ccccc1)C(=O)N[C@@H](C[C@@H]1CCNC1=O)[C@@H](O)S(=O)(=O)O
7LCO	A	XTJ	C21 H28 F N3 O5	(3-fluorophenyl)methyl [(2S)-3-cyclopropyl-1-oxo-1-({(2S)-1-oxo-3-[(3S)-2-oxopyrrolidin-3-yl]propan-2-yl}amino)propan-2-yl]carbamate	ZGWMPLGBRIXUDR-SZMVWBNQSA-N	O=C(N[C@@H](CC1CC1)C(=O)N[C@H](CO)C[C@@H]1CCNC1=O)OCc1cccc(F)c1
7LCS	A	XTP	C21 H29 N3 O5	benzyl [(2S)-3-cyclopropyl-1-({(2S)-1-hydroxy-3-[(3S)-2-oxopyrrolidin-3-yl]propan-2-yl}amino)-1-oxopropan-2-yl]carbamate	PJKBYKVMAKWNAK-BZSNNMDCSA-N	O=C(N[C@@H](CC1CC1)C(=O)N[C@H](CO)C[C@@H]1CCNC1=O)OCc1ccccc1
7LCT	A	XU4	C22 H33 N3 O5	N-{(2S)-1-hydroxy-3-[(3S)-2-oxopyrrolidin-3-yl]propan-2-yl}-N~2~-{[(1S)-1-phenylethoxy]carbonyl}-L-leucinamide	TTWGQXYYGIKZJA-WNHJNPCNSA-N	CC(C)C[C@H](NC(=O)O[C@@H](C)c1ccccc1)C(=O)N[C@H](CO)C[C@@H]1CCNC1=O
7LDL	A, B	XV4	C23 H32 N4 O5	N-[(2S)-1-({(2S)-1-hydroxy-3-[(3S)-2-oxopyrrolidin-3-yl]propan-2-yl}amino)-4-methyl-1-oxopentan-2-yl]-4-methoxy-1H-indole-2-carboxamide	WHTWOUANZWYZGR-MPGHIAIKSA-N	COc1cccc2[nH]c(C(=O)N[C@@H](CC(C)C)C(=O)N[C@H](CO)C[C@@H]3CCNC3=O)cc12
7FAY	A	2XI	C24 H33 N3 O3	(2~{R})-~{N}-[(1~{R})-2-(~{tert}-butylamino)-2-oxidanylidene-1-pyridin-3-yl-ethyl]-~{N}-(4-~{tert}-butylphenyl)-2-oxidanyl-propanamide	VNQJAMKKDIWKCG-OXQOHEQNSA-N	C[C@@H](O)C(=O)N(c1ccc(C(C)(C)C)cc1)[C@@H](C(=O)NC(C)(C)C)c1cccnc1
7FAZ	A, B	2RI	C30 H26 F N3 O4	(2~{R})-~{N}-dibenzofuran-3-yl-~{N}-[(1~{R})-2-[[(1~{S})-1-(4-fluorophenyl)ethyl]amino]-2-oxidanylidene-1-pyridin-3-yl-ethyl]-2-oxidanyl-propanamide	ZZPWEZVCHNBBBZ-DORSKGMSSA-N	C[C@H](NC(=O)[C@@H](c1cccnc1)N(C(=O)[C@@H](C)O)c1ccc2c(c1)oc1ccccc12)c1ccc(F)cc1
7P35	A, B	AG7	C31 H41 F N4 O7	4-{2-(4-FLUORO-BENZYL)-6-METHYL-5-[(5-METHYL-ISOXAZOLE-3-CARBONYL)-AMINO]-4-OXO-HEPTANOYLAMINO}-5-(2-OXO-PYRROLIDIN-3-YL)-PENTANOIC ACID ETHYL ESTER	LMIUALQNZXJHOG-IFILWLFVSA-N	CCOC(=O)CC[C@H](C[C@@H]1CCNC1=O)NC(=O)[C@@H](CC(=O)[C@@H](NC(=O)c1cc(C)on1)C(C)C)Cc1ccc(F)cc1
7LMD	A	Y6A	C22 H18 N6 O S	2-(benzotriazol-1-yl)-~{N}-[4-(1~{H}-pyrazol-4-yl)phenyl]-~{N}-(thiophen-3-ylmethyl)ethanamide	PYVQFTGANJRGEP-UHFFFAOYSA-N	O=C(Cn1nnc2ccccc21)N(Cc1ccsc1)c1ccc(-c2cn[nH]c2)cc1
7LME	A, B	Y6J	C23 H21 N5 O2 S	~{N}-[4-[2-(benzotriazol-1-yl)ethanoyl-(thiophen-3-ylmethyl)amino]phenyl]cyclopropanecarboxamide	OCKMJWOFMCSMEX-UHFFFAOYSA-N	O=C(Nc1ccc(N(Cc2ccsc2)C(=O)Cn2nnc3ccccc32)cc1)C1CC1
7LMF	A, B	Y6G	C22 H18 N6 O S	2-(benzotriazol-1-yl)-~{N}-[4-(1~{H}-imidazol-4-yl)phenyl]-~{N}-(thiophen-3-ylmethyl)ethanamide	XZJQABWECIWHRU-UHFFFAOYSA-N	O=C(Cn1nnc2ccccc21)N(Cc1ccsc1)c1ccc(-c2c[nH]cn2)cc1
7LMJ	A	Y67	C26 H20 Cl N5 O2	2-(benzotriazol-1-yl)-~{N}-[(3-chlorophenyl)methyl]-~{N}-[4-(2-oxidanylidene-1~{H}-pyridin-3-yl)phenyl]ethanamide	OMFBUEFMMHUWOX-UHFFFAOYSA-N	O=C(Cn1nnc2ccccc21)N(Cc1cccc(Cl)c1)c1ccc(-c2ccc[nH]c2=O)cc1
7L8I	A, B	AG7	C31 H41 F N4 O7	4-{2-(4-FLUORO-BENZYL)-6-METHYL-5-[(5-METHYL-ISOXAZOLE-3-CARBONYL)-AMINO]-4-OXO-HEPTANOYLAMINO}-5-(2-OXO-PYRROLIDIN-3-YL)-PENTANOIC ACID ETHYL ESTER	LMIUALQNZXJHOG-IFILWLFVSA-N	CCOC(=O)CC[C@H](C[C@@H]1CCNC1=O)NC(=O)[C@@H](CC(=O)[C@@H](NC(=O)c1cc(C)on1)C(C)C)Cc1ccc(F)cc1
7L8J	A	AG7	C31 H41 F N4 O7	4-{2-(4-FLUORO-BENZYL)-6-METHYL-5-[(5-METHYL-ISOXAZOLE-3-CARBONYL)-AMINO]-4-OXO-HEPTANOYLAMINO}-5-(2-OXO-PYRROLIDIN-3-YL)-PENTANOIC ACID ETHYL ESTER	LMIUALQNZXJHOG-IFILWLFVSA-N	CCOC(=O)CC[C@H](C[C@@H]1CCNC1=O)NC(=O)[C@@H](CC(=O)[C@@H](NC(=O)c1cc(C)on1)C(C)C)Cc1ccc(F)cc1
7JP0	A	VJA	C26 H40 N4 O6	N-[(benzyloxy)carbonyl]-L-valyl-N-{(2R)-1-hydroxy-3-[(3S)-2-oxopyrrolidin-3-yl]propan-2-yl}-L-leucinamide	GLZAWCKOCLSXEU-LRSLUSHPSA-N	CC(C)C[C@H](NC(=O)[C@@H](NC(=O)OCc1ccccc1)C(C)C)C(=O)N[C@@H](CO)C[C@@H]1CCNC1=O
7VH8	A	4WI	C23 H34 F3 N5 O4	(1R,2S,5S)-N-{(1E,2S)-1-imino-3-[(3S)-2-oxopyrrolidin-3-yl]propan-2-yl}-6,6-dimethyl-3-[3-methyl-N-(trifluoroacetyl)-L-valyl]-3-azabicyclo[3.1.0]hexane-2-carboxamide	WDVIRQQKRMIXGS-XIFHJVQQSA-N	CC(C)(C)[C@H](NC(=O)C(F)(F)F)C(=O)N1C[C@H]2[C@@H]([C@H]1C(=O)N[C@H](C=N)C[C@@H]1CCNC1=O)C2(C)C
7DDC	A	H3F	C24 H28 F3 N3 O3	Tafenoquine	LBHLFPGPEGDCJG-HNNXBMFYSA-N	COc1cc(C)c2c(Oc3cccc(C(F)(F)F)c3)c(OC)cc(N[C@@H](C)CCCN)c2n1
7LTN	A	YCV	C19 H19 N3 O4	2-[4-(1~{H}-indazol-4-yl)-2-methanoyl-6-methoxy-phenoxy]-~{N},~{N}-dimethyl-ethanamide	LDHIKLLVVUEYPE-UHFFFAOYSA-N	COc1cc(-c2cccc3[nH]ncc23)cc(C=O)c1OCC(=O)N(C)C
7DGB	A	EOF	C22 H29 N3 O4	(2~{S})-4-methyl-~{N}-[(2~{S})-1-oxidanylidene-3-[(3~{S})-2-oxidanylidenepyrrolidin-3-yl]propan-2-yl]-2-[[(~{E})-3-phenylprop-2-enoyl]amino]pentanamide	WLXCENLBBWQJML-MRUBZEKTSA-N	CC(C)C[C@H](NC(=O)/C=C/c1ccccc1)C(=O)N[C@H](C=O)C[C@@H]1CCNC1=O
7DGF	A	H60	C23 H31 N3 O4	(2~{S})-~{N}-[(2~{S})-1-oxidanylidene-3-[(3~{S})-2-oxidanylidenepiperidin-3-yl]propan-2-yl]-2-[[(~{E})-3-phenylprop-2-enoyl]amino]hexanamide	MBIWELOVLSUPFE-GITLDSMSSA-N	CCCC[C@H](NC(=O)/C=C/c1ccccc1)C(=O)N[C@H](C=O)C[C@@H]1CCCNC1=O
7DGG	A, B	H63	C22 H29 N3 O4	(2~{S})-~{N}-[(2~{S})-1-oxidanylidene-3-[(3~{S})-2-oxidanylidenepyrrolidin-3-yl]propan-2-yl]-2-[[(~{E})-3-phenylprop-2-enoyl]amino]hexanamide	GJOOPPJNXSQMMK-BMBPZZTMSA-N	CCCC[C@H](NC(=O)/C=C/c1ccccc1)C(=O)N[C@H](C=O)C[C@@H]1CCNC1=O
7DGH	A	H6F	C30 H40 N4 O5	~{N}-[(2~{S})-3-methyl-1-[[(2~{S})-4-methyl-1-oxidanylidene-1-[[(2~{S})-1-oxidanylidene-3-[(3~{S})-2-oxidanylidenepiperidin-3-yl]propan-2-yl]amino]pentan-2-yl]amino]-1-oxidanylidene-butan-2-yl]naphthalene-2-carboxamide	VUMQTHGFOAZOLH-GKXKVECMSA-N	CC(C)C[C@H](NC(=O)[C@@H](NC(=O)c1ccc2ccccc2c1)C(C)C)C(=O)N[C@H](C=O)C[C@@H]1CCCNC1=O
7DGI	A, B	H6L	C26 H37 N5 O7	~{N}-[(2~{S})-3-methyl-1-[[(2~{S})-4-methyl-1-oxidanylidene-1-[[(2~{S})-1-oxidanylidene-3-[(3~{S})-2-oxidanylidenepiperidin-3-yl]propan-2-yl]amino]pentan-2-yl]amino]-1-oxidanylidene-butan-2-yl]-4-nitro-benzamide	UUOJCIYWLMPKQE-LGGPRVQUSA-N	CC(C)C[C@H](NC(=O)[C@@H](NC(=O)c1ccc([N+](=O)[O-])cc1)C(C)C)C(=O)N[C@H](C=O)C[C@@H]1CCCNC1=O
7DHJ	A	H6R	C21 H23 N3 O4	(2~{S})-~{N}-[(2~{S})-1-oxidanylidene-3-[(3~{S})-2-oxidanylidenepyrrolidin-3-yl]propan-2-yl]-2-[[(~{E})-3-phenylprop-2-enoyl]amino]pent-4-ynamide	QZMKOYAKHMOPIL-GIGACSBGSA-N	C#CC[C@H](NC(=O)/C=C/c1ccccc1)C(=O)N[C@H](C=O)C[C@@H]1CCNC1=O
7TE0	A	4WI	C23 H34 F3 N5 O4	(1R,2S,5S)-N-{(1E,2S)-1-imino-3-[(3S)-2-oxopyrrolidin-3-yl]propan-2-yl}-6,6-dimethyl-3-[3-methyl-N-(trifluoroacetyl)-L-valyl]-3-azabicyclo[3.1.0]hexane-2-carboxamide	WDVIRQQKRMIXGS-XIFHJVQQSA-N	CC(C)(C)[C@H](NC(=O)C(F)(F)F)C(=O)N1C[C@H]2[C@@H]([C@H]1C(=O)N[C@H](C=N)C[C@@H]1CCNC1=O)C2(C)C
7TDU	A	I1W	C33 H48 N6 O5 S	(1R,2S,5S)-N-{(1S,2S)-1-(1,3-benzothiazol-2-yl)-1-hydroxy-3-[(3S)-2-oxo(1-~2~H)pyrrolidin-3-yl]propan-2-yl}-3-{N-[tert-butyl(~2~H)carbamoyl]-3-methyl-L-(N-~2~H)valyl}-6,6-dimethyl-3-azabicyclo[3.1.0]hexane-2-(~2~H)carboxamide	ARSJHDLARMCGPB-GBACRSPZSA-N	CC(C)(C)NC(=O)N[C@H](C(=O)N1C[C@H]2[C@@H]([C@H]1C(=O)N[C@@H](C[C@@H]1CCNC1=O)[C@H](O)c1nc3ccccc3s1)C2(C)C)C(C)(C)C
7TEH	A	I1Z	C26 H44 N6 O4	(1R,2S,5S)-3-[N-(tert-butylcarbamoyl)-3-methyl-L-valyl]-N-{(1Z,2S)-1-imino-3-[(3S)-2-oxopyrrolidin-3-yl]propan-2-yl}-6,6-dimethyl-3-azabicyclo[3.1.0]hexane-2-carboxamide	NJQHWGAQENWSGZ-CSXXOYNESA-N	CC(C)(C)NC(=O)N[C@H](C(=O)N1C[C@H]2[C@@H]([C@H]1C(=O)N[C@H](C=N)C[C@@H]1CCNC1=O)C2(C)C)C(C)(C)C
7TFR	A	NB2	C33 H56 N6 O6 S	(1R,2S,5S)-N-{(1Z,2S)-1-imino-3-[(3S)-2-oxopyrrolidin-3-yl]propan-2-yl}-6,6-dimethyl-3-[3-methyl-N-({1-[(2-methylpropane-2-sulfonyl)methyl]cyclohexyl}carbamoyl)-L-valyl]-3-azabicyclo[3.1.0]hexane-2-carboxamide	RXHKWDZUWDFTBO-TWNGUQAKSA-N	CC(C)(C)[C@H](NC(=O)NC1(CS(=O)(=O)C(C)(C)C)CCCCC1)C(=O)N1C[C@H]2[C@@H]([C@H]1C(=O)N[C@H](C=N)C[C@@H]1CCNC1=O)C2(C)C
7SI9	A	4WI	C23 H34 F3 N5 O4	(1R,2S,5S)-N-{(1E,2S)-1-imino-3-[(3S)-2-oxopyrrolidin-3-yl]propan-2-yl}-6,6-dimethyl-3-[3-methyl-N-(trifluoroacetyl)-L-valyl]-3-azabicyclo[3.1.0]hexane-2-carboxamide	WDVIRQQKRMIXGS-XIFHJVQQSA-N	CC(C)(C)[C@H](NC(=O)C(F)(F)F)C(=O)N1C[C@H]2[C@@H]([C@H]1C(=O)N[C@H](C=N)C[C@@H]1CCNC1=O)C2(C)C
7VVT	A, B	80X	C14 H16 Cl N3 O3	N-(3-chlorophenyl)-2-[(2R)-1-ethanoyl-3-oxidanylidene-piperazin-2-yl]ethanamide	VFCHONURCHBPEO-GFCCVEGCSA-N	CC(=O)N1CCNC(=O)[C@H]1CC(=O)Nc1cccc(Cl)c1
7VIC	A	ODN	C20 H30 O6	(1beta,6beta,7beta,8alpha,9beta,10alpha,13alpha,14R,16beta)-1,6,7,14-tetrahydroxy-7,20-epoxykauran-15-one	RWELMBQGCLVKOE-ZJOCIWLNSA-N	C[C@H]1C(=O)[C@@]23[C@@H](CC[C@@H]1[C@H]2O)[C@@]12CO[C@]3(O)[C@@H](O)[C@@H]1C(C)(C)CC[C@@H]2O
7VLP	A, B	4WI	C23 H34 F3 N5 O4	(1R,2S,5S)-N-{(1E,2S)-1-imino-3-[(3S)-2-oxopyrrolidin-3-yl]propan-2-yl}-6,6-dimethyl-3-[3-methyl-N-(trifluoroacetyl)-L-valyl]-3-azabicyclo[3.1.0]hexane-2-carboxamide	WDVIRQQKRMIXGS-XIFHJVQQSA-N	CC(C)(C)[C@H](NC(=O)C(F)(F)F)C(=O)N1C[C@H]2[C@@H]([C@H]1C(=O)N[C@H](C=N)C[C@@H]1CCNC1=O)C2(C)C
7WO1	A	3XI	C26 H44 N4 O5	N-[(2S)-3-methyl-1-[[(2S)-4-methyl-1-oxidanylidene-1-[[(2S)-1-oxidanylidene-3-[(3S)-2-oxidanylidenepiperidin-3-yl]propan-2-yl]amino]pentan-2-yl]amino]-1-oxidanylidene-butan-2-yl]cyclohexanecarboxamide	LOOFBLJETYWAIL-CMOCDZPBSA-N	CC(C)C[C@H](NC(=O)[C@@H](NC(=O)C1CCCCC1)C(C)C)C(=O)N[C@H](C=O)C[C@@H]1CCCNC1=O
7WO2	A	40I	C24 H36 N4 O6	N-[(2S)-3-methyl-1-[[(2S)-4-methyl-1-oxidanylidene-1-[[(2S)-1-oxidanylidene-3-[(3S}-2-oxidanylidenepiperidin-3-yl]propan-2-yl]amino]pentan-2-yl]amino]-1-oxidanylidene-butan-2-yl]furan-2-carboxamide	BLZXYDNCPITFHC-JPLJXNOCSA-N	CC(C)C[C@H](NC(=O)[C@@H](NC(=O)c1ccco1)C(C)C)C(=O)N[C@H](C=O)C[C@@H]1CCCNC1=O
7WO3	A	59S	C29 H42 N4 O6	(2S)-2-[[(2S)-2-[[(E)-3-(4-methoxyphenyl)prop-2-enoyl]amino]-3-methyl-butanoyl]amino]-4-methyl-N-[(2S)-1-oxidanylidene-3-[(3S)-2-oxidanylidenepiperidin-3-yl]propan-2-yl]pentanamide	ICHROBBMJKBDDC-SXDMNLNLSA-N	COc1ccc(/C=C/C(=O)N[C@H](C(=O)N[C@@H](CC(C)C)C(=O)N[C@H](C=O)C[C@@H]2CCCNC2=O)C(C)C)cc1
7WOF	A	5IZ	C23 H31 N3 O4	(2S,3S)-3-methyl-N-[(2S)-1-oxidanylidene-3-[(3S)-2-oxidanylidenepiperidin-3-yl]propan-2-yl]-2-[[(E)-3-phenylprop-2-enoyl]amino]pentanamide	LLWUOBUNLOPRDK-VXUGWXBBSA-N	CC[C@H](C)[C@H](NC(=O)/C=C/c1ccccc1)C(=O)N[C@H](C=O)C[C@@H]1CCCNC1=O
7WOH	A, B	5IW	C32 H40 N4 O5	(2S)-4-methyl-N-[(2S)-1-oxidanylidene-3-[(3S)-2-oxidanylidenepiperidin-3-yl]propan-2-yl]-2-[[(2S)-3-phenyl-2-[[(E)-3-phenylprop-2-enoyl]amino]propanoyl]amino]pentanamide	ZRDHUXRBDHYVKZ-LJWNLINESA-N	CC(C)C[C@H](NC(=O)[C@H](Cc1ccccc1)NC(=O)/C=C/c1ccccc1)C(=O)N[C@H](C=O)C[C@@H]1CCCNC1=O
7WYM	A	G7L	C9 H9 F3 N2 O S	N-methyl-N-[[4-(trifluoromethyl)-1,3-thiazol-2-yl]methyl]prop-2-enamide	ZPJNBQRFMJDXHX-UHFFFAOYSA-N	C=CC(=O)N(C)Cc1nc(C(F)(F)F)cs1
7WYP	A, B	G7O	C14 H14 N2 O S	N-(1,3-benzothiazol-2-ylmethyl)-N-cyclopropyl-prop-2-enamide	UIQVVKYYEHVSIZ-UHFFFAOYSA-N	C=CC(=O)N(Cc1nc2ccccc2s1)C1CC1
7X6J	A	QNC	C10 H7 N O2	quinoline-2-carboxylic acid	LOAUVZALPPNFOQ-UHFFFAOYSA-N	O=C(O)c1ccc2ccccc2n1
7X6K	A	9FF	C9 H7 N O	1H-indole-2-carbaldehyde	SBNOTUDDIXOFSN-UHFFFAOYSA-N	O=Cc1cc2ccccc2[nH]1
7RVM	A	7V2	C27 H42 N4 O6	N-[(benzyloxy)carbonyl]-L-valyl-N-{(2S)-1-hydroxy-3-[(3S)-2-oxopyrrolidin-3-yl]propan-2-yl}-4-methyl-L-leucinamide	NMNHQNPORDVBGU-CMOCDZPBSA-N	CC(C)[C@H](NC(=O)OCc1ccccc1)C(=O)N[C@@H](CC(C)(C)C)C(=O)N[C@H](CO)C[C@@H]1CCNC1=O
7RVN	A	7VB	C26 H38 N4 O6	N-[(benzyloxy)carbonyl]-L-valyl-N-{(2S)-1-hydroxy-3-[(3S)-2-oxopyrrolidin-3-yl]propan-2-yl}-4-methylidene-L-norvalinamide	BYTYQUJNXNJHDG-CMOCDZPBSA-N	C=C(C)C[C@H](NC(=O)[C@@H](NC(=O)OCc1ccccc1)C(C)C)C(=O)N[C@H](CO)C[C@@H]1CCNC1=O
7RVO	A, B	7VI	C26 H38 N4 O6	N-[(benzyloxy)carbonyl]-L-valyl-3-cyclopropyl-N-{(2S)-1-hydroxy-3-[(3S)-2-oxopyrrolidin-3-yl]propan-2-yl}-L-alaninamide	OBXMCOOSINYKTR-CMOCDZPBSA-N	CC(C)[C@H](NC(=O)OCc1ccccc1)C(=O)N[C@@H](CC1CC1)C(=O)N[C@H](CO)C[C@@H]1CCNC1=O
7RVP	A, B	7VQ	C27 H36 N4 O7	N-[(benzyloxy)carbonyl]-L-valyl-3-furan-2-yl-N-{(2S)-1-hydroxy-3-[(3S)-2-oxopyrrolidin-3-yl]propan-2-yl}-L-alaninamide	HGSMCFBUHVKHTG-SQOUVECCSA-N	CC(C)[C@H](NC(=O)OCc1ccccc1)C(=O)N[C@@H](Cc1ccco1)C(=O)N[C@H](CO)C[C@@H]1CCNC1=O
7RVQ	A	7VW	C30 H48 N4 O7	N-[(benzyloxy)carbonyl]-O-tert-butyl-L-threonyl-N-{(2S)-1-hydroxy-3-[(3S)-2-oxopyrrolidin-3-yl]propan-2-yl}-4-methyl-L-leucinamide	ZOTWBRVEQJNMNW-FFYZIMEISA-N	C[C@@H](OC(C)(C)C)[C@H](NC(=O)OCc1ccccc1)C(=O)N[C@@H](CC(C)(C)C)C(=O)N[C@H](CO)C[C@@H]1CCNC1=O
7RVR	A	7W5	C28 H44 N4 O6	N-[(benzyloxy)carbonyl]-3-methyl-L-valyl-N-{(2S)-1-hydroxy-3-[(3S)-2-oxopyrrolidin-3-yl]propan-2-yl}-4-methyl-L-leucinamide	BMXUTPCWTPHBMF-MYGLTJDJSA-N	CC(C)(C)C[C@H](NC(=O)[C@@H](NC(=O)OCc1ccccc1)C(C)(C)C)C(=O)N[C@H](CO)C[C@@H]1CCNC1=O
7RVS	A	81L	C27 H40 N4 O6	N-[(benzyloxy)carbonyl]-3-methyl-L-valyl-3-cyclopropyl-N-{(2S)-1-hydroxy-3-[(3S)-2-oxopyrrolidin-3-yl]propan-2-yl}-L-alaninamide	QFKWZICTDWNTDA-MYGLTJDJSA-N	CC(C)(C)[C@H](NC(=O)OCc1ccccc1)C(=O)N[C@@H](CC1CC1)C(=O)N[C@H](CO)C[C@@H]1CCNC1=O
7RVT	A, B	7XK	C27 H40 N4 O6	N~2~-[(2S)-2-{[(benzyloxy)carbonyl]amino}-2-cyclopropylacetyl]-N-{(2S)-1-hydroxy-3-[(3S)-2-oxopyrrolidin-3-yl]propan-2-yl}-4-methyl-L-leucinamide	CGQZXXIEHUKDIH-CMOCDZPBSA-N	CC(C)(C)C[C@H](NC(=O)[C@@H](NC(=O)OCc1ccccc1)C1CC1)C(=O)N[C@H](CO)C[C@@H]1CCNC1=O
7RVU	A	7XT	C28 H44 N4 O6	N-[(benzyloxy)carbonyl]-3-methyl-L-isovalyl-N-{(2S)-1-hydroxy-3-[(3S)-2-oxopyrrolidin-3-yl]propan-2-yl}-4-methyl-L-leucinamide	OSUADHICZNMIND-STFWXSJUSA-N	CC(C)[C@](C)(NC(=O)OCc1ccccc1)C(=O)N[C@@H](CC(C)(C)C)C(=O)N[C@H](CO)C[C@@H]1CCNC1=O
7RVV	A	7Y2	C26 H40 N4 O6	N-[(benzyloxy)carbonyl]-2-methyl-L-alanyl-N-{(2S)-1-hydroxy-3-[(3S)-2-oxopyrrolidin-3-yl]propan-2-yl}-4-methyl-L-leucinamide	IGYKFNIEXCKNFT-UFYCRDLUSA-N	CC(C)(C)C[C@H](NC(=O)C(C)(C)NC(=O)OCc1ccccc1)C(=O)N[C@H](CO)C[C@@H]1CCNC1=O
7RVW	A	7YB	C28 H40 N4 O6	benzyl (1-{[(2S)-3-cyclohexyl-1-({(2S)-1-hydroxy-3-[(3S)-2-oxopyrrolidin-3-yl]propan-2-yl}amino)-1-oxopropan-2-yl]carbamoyl}cyclopropyl)carbamate	PNFAFEUIIJFEIL-VABKMULXSA-N	O=C(NC1(C(=O)N[C@@H](CC2CCCCC2)C(=O)N[C@H](CO)C[C@@H]2CCNC2=O)CC1)OCc1ccccc1
7RVX	A, B	7YI	C26 H36 N4 O6	benzyl [(1S)-1-cyclopropyl-2-{[(2S)-3-cyclopropyl-1-({(2S)-1-hydroxy-3-[(3S)-2-oxopyrrolidin-3-yl]propan-2-yl}amino)-1-oxopropan-2-yl]amino}-2-oxoethyl]carbamate	BSCNPZMWSUCVAP-CMOCDZPBSA-N	O=C(N[C@H](C(=O)N[C@@H](CC1CC1)C(=O)N[C@H](CO)C[C@@H]1CCNC1=O)C1CC1)OCc1ccccc1
7RVY	A	7YQ	C32 H49 Cl N4 O7	O-tert-butyl-N-{[(3-chlorophenyl)methoxy]carbonyl}-L-threonyl-3-cyclohexyl-N-{(2S)-1-hydroxy-3-[(3S)-2-oxopyrrolidin-3-yl]propan-2-yl}-L-alaninamide	NMIBOPATDHUKKK-BFDHNVDPSA-N	C[C@@H](OC(C)(C)C)[C@H](NC(=O)OCc1cccc(Cl)c1)C(=O)N[C@@H](CC1CCCCC1)C(=O)N[C@H](CO)C[C@@H]1CCNC1=O
7RVZ	A	7YW	C29 H45 Cl N4 O7	O-tert-butyl-N-{[(3-chlorophenyl)methoxy]carbonyl}-L-threonyl-N-{(2S)-1-hydroxy-3-[(3S)-2-oxopyrrolidin-3-yl]propan-2-yl}-L-leucinamide	NCUGWYVGOAXURU-PQSFEVJCSA-N	CC(C)C[C@H](NC(=O)[C@@H](NC(=O)OCc1cccc(Cl)c1)[C@@H](C)OC(C)(C)C)C(=O)N[C@H](CO)C[C@@H]1CCNC1=O
7RW0	A	7YZ	C29 H43 Cl N4 O6	N-{[(3-chlorophenyl)methoxy]carbonyl}-L-valyl-3-cyclohexyl-N-{(2S)-1-hydroxy-3-[(3S)-2-oxopyrrolidin-3-yl]propan-2-yl}-L-alaninamide	KPOIPVBFQVQSRG-LFBFJMOVSA-N	CC(C)[C@H](NC(=O)OCc1cccc(Cl)c1)C(=O)N[C@@H](CC1CCCCC1)C(=O)N[C@H](CO)C[C@@H]1CCNC1=O
7RW1	A, B	800	C27 H39 N5 O5	N-(1H-indole-2-carbonyl)-L-valyl-N-{(2S)-1-hydroxy-3-[(3S)-2-oxopyrrolidin-3-yl]propan-2-yl}-L-leucinamide	XLMZOOXPIUOPPM-YDWJEQILSA-N	CC(C)C[C@H](NC(=O)[C@@H](NC(=O)c1cc2ccccc2[nH]1)C(C)C)C(=O)N[C@H](CO)C[C@@H]1CCNC1=O
7S6W	A, B	8G9	C26 H45 N5 O5	(1R,2S,5S)-3-[N-(tert-butylcarbamoyl)-3-methyl-L-valyl]-N-{(2S)-1-hydroxy-3-[(3S)-2-oxopyrrolidin-3-yl]propan-2-yl}-6,6-dimethyl-3-azabicyclo[3.1.0]hexane-2-carboxamide	BKEPDWNBCUBDEN-KOUJMVCDSA-N	CC(C)(C)NC(=O)N[C@H](C(=O)N1C[C@H]2[C@@H]([C@H]1C(=O)N[C@H](CO)C[C@@H]1CCNC1=O)C2(C)C)C(C)(C)C
7S6X	A	I70	C27 H46 N6 O6	(1R,2S,5S)-N-{(2S,3R)-4-amino-3-hydroxy-4-oxo-1-[(3S)-2-oxopyrrolidin-3-yl]butan-2-yl}-3-[N-(tert-butylcarbamoyl)-3-methyl-L-valyl]-6,6-dimethyl-3-azabicyclo[3.1.0]hexane-2-carboxamide	PGHPGMLPXLZINT-UYYZUGKPSA-N	CC(C)(C)NC(=O)N[C@H](C(=O)N1C[C@H]2[C@@H]([C@H]1C(=O)N[C@@H](C[C@@H]1CCNC1=O)[C@@H](O)C(N)=O)C2(C)C)C(C)(C)C
7S6Y	A	8GW	C31 H52 N6 O6	(1R,2S,5S)-3-[N-(tert-butylcarbamoyl)-3-methyl-L-valyl]-N-{(2S,3R)-4-[(cyclopropylmethyl)amino]-3-hydroxy-4-oxo-1-[(3S)-2-oxopyrrolidin-3-yl]butan-2-yl}-6,6-dimethyl-3-azabicyclo[3.1.0]hexane-2-carboxamide	RTEPKJZIQYUGOI-BLTUZGSGSA-N	CC(C)(C)NC(=O)N[C@H](C(=O)N1C[C@H]2[C@@H]([C@H]1C(=O)N[C@@H](C[C@@H]1CCNC1=O)[C@@H](O)C(=O)NCC1CC1)C2(C)C)C(C)(C)C
7S6Z	A	I71	C29 H50 N6 O6	(1R,2S,5S)-3-[N-(tert-butylcarbamoyl)-3-methyl-L-valyl]-N-{(2S,3R)-4-(ethylamino)-3-hydroxy-4-oxo-1-[(3S)-2-oxopyrrolidin-3-yl]butan-2-yl}-6,6-dimethyl-3-azabicyclo[3.1.0]hexane-2-carboxamide	GKUBEDOOUKCUOW-YTNBPZCUSA-N	CCNC(=O)[C@H](O)[C@H](C[C@@H]1CCNC1=O)NC(=O)[C@@H]1[C@@H]2[C@H](CN1C(=O)[C@@H](NC(=O)NC(C)(C)C)C(C)(C)C)C2(C)C
7S70	A	8H3	C31 H54 N6 O6	(1R,2S,5S)-N-{(2S,3R)-4-(butylamino)-3-hydroxy-4-oxo-1-[(3S)-2-oxopyrrolidin-3-yl]butan-2-yl}-3-[N-(tert-butylcarbamoyl)-3-methyl-L-valyl]-6,6-dimethyl-3-azabicyclo[3.1.0]hexane-2-carboxamide	CYAFTCDKLGXDCI-BLTUZGSGSA-N	CCCCNC(=O)[C@H](O)[C@H](C[C@@H]1CCNC1=O)NC(=O)[C@@H]1[C@@H]2[C@H](CN1C(=O)[C@@H](NC(=O)NC(C)(C)C)C(C)(C)C)C2(C)C
7S71	A	8H9	C33 H58 N6 O6	(1R,2S,5S)-3-[N-(tert-butylcarbamoyl)-3-methyl-L-valyl]-N-{(2S,3R)-4-(hexylamino)-3-hydroxy-4-oxo-1-[(3S)-2-oxopyrrolidin-3-yl]butan-2-yl}-6,6-dimethyl-3-azabicyclo[3.1.0]hexane-2-carboxamide	NSGOBCXXBBPKSX-FQCPSNFCSA-N	CCCCCCNC(=O)[C@H](O)[C@H](C[C@@H]1CCNC1=O)NC(=O)[C@@H]1[C@@H]2[C@H](CN1C(=O)[C@@H](NC(=O)NC(C)(C)C)C(C)(C)C)C2(C)C
7S72	A	8I0	C34 H52 N6 O6	(1R,2S,5S)-N-{(2S,3R)-4-(benzylamino)-3-hydroxy-4-oxo-1-[(3S)-2-oxopyrrolidin-3-yl]butan-2-yl}-3-[N-(tert-butylcarbamoyl)-3-methyl-L-valyl]-6,6-dimethyl-3-azabicyclo[3.1.0]hexane-2-carboxamide	WFDSDFTYLISRSE-ADSPCUKESA-N	CC(C)(C)NC(=O)N[C@H](C(=O)N1C[C@H]2[C@@H]([C@H]1C(=O)N[C@@H](C[C@@H]1CCNC1=O)[C@@H](O)C(=O)NCc1ccccc1)C2(C)C)C(C)(C)C
7S73	A	I69	C25 H43 N5 O5	(6S)-5-{(2S)-2-[(tert-butylcarbamoyl)amino]-3,3-dimethylbutanoyl}-N-{(2S)-1-hydroxy-3-[(3S)-2-oxopyrrolidin-3-yl]propan-2-yl}-5-azaspiro[2.4]heptane-6-carboxamide (non-preferred name)	QPINBLRCPHAOCS-XLAORIBOSA-N	CC(C)(C)NC(=O)N[C@H](C(=O)N1CC2(CC2)C[C@H]1C(=O)N[C@H](CO)C[C@@H]1CCNC1=O)C(C)(C)C
7S74	A, B	I68	C25 H47 N5 O5	N-(tert-butylcarbamoyl)-3-methyl-L-valyl-N-{(2S)-1-hydroxy-3-[(3S)-2-oxopyrrolidin-3-yl]propan-2-yl}-4-methyl-L-leucinamide	AXOUOMLRYWWRDK-XLAORIBOSA-N	CC(C)(C)C[C@H](NC(=O)[C@@H](NC(=O)NC(C)(C)C)C(C)(C)C)C(=O)N[C@H](CO)C[C@@H]1CCNC1=O
7S75	A	8I7	C26 H44 N4 O5	(1R,2S,5S)-N-{(2S)-1-hydroxy-3-[(3S)-2-oxopyrrolidin-3-yl]propan-2-yl}-6,6-dimethyl-3-[3-methyl-N-(3-methylbutanoyl)-L-valyl]-3-azabicyclo[3.1.0]hexane-2-carboxamide	YJDABKUOTKRKDF-RZCQQDKOSA-N	CC(C)CC(=O)N[C@H](C(=O)N1C[C@H]2[C@@H]([C@H]1C(=O)N[C@H](CO)C[C@@H]1CCNC1=O)C2(C)C)C(C)(C)C
7PFM	A, B	7IL	C25 H31 N5 O2	N-[(1R)-2-(tert-butylamino)-2-oxidanylidene-1-pyridin-3-yl-ethyl]-N-(4-tert-butylphenyl)-1H-imidazole-5-carboxamide	AJXIAISTEXNTHM-OAQYLSRUSA-N	CC(C)(C)NC(=O)[C@@H](c1cccnc1)N(C(=O)c1cnc[nH]1)c1ccc(C(C)(C)C)cc1
7SD9	A	8T6	C23 H32 N4 O4	N-[(2S)-1-({(2S)-1-hydroxy-3-[(3S)-2-oxopyrrolidin-3-yl]propan-2-yl}amino)-4,4-dimethyl-1-oxopentan-2-yl]-1H-indole-2-carboxamide	NTWWMUUWHMIXJV-BXWFABGCSA-N	CC(C)(C)C[C@H](NC(=O)c1cc2ccccc2[nH]1)C(=O)N[C@H](CO)C[C@@H]1CCNC1=O
7SDA	A	8UI	C24 H34 N4 O5	N-[(2S)-1-({(2S)-1-hydroxy-3-[(3S)-2-oxopyrrolidin-3-yl]propan-2-yl}amino)-4,4-dimethyl-1-oxopentan-2-yl]-4-methoxy-1H-indole-2-carboxamide	TTZNYKDOBZQMLD-DOXZYTNZSA-N	COc1cccc2[nH]c(C(=O)N[C@@H](CC(C)(C)C)C(=O)N[C@H](CO)C[C@@H]3CCNC3=O)cc12
7SDC	A	I80	C24 H30 F3 N3 O6	(1R,2S,5S)-N-{(2S)-1-hydroxy-3-[(3S)-2-oxopyrrolidin-3-yl]propan-2-yl}-6,6-dimethyl-3-{[4-(trifluoromethoxy)phenoxy]acetyl}-3-azabicyclo[3.1.0]hexane-2-carboxamide	OINAVIUBZFOBLX-VMBFOHBNSA-N	CC1(C)[C@H]2CN(C(=O)COc3ccc(OC(F)(F)F)cc3)[C@H](C(=O)N[C@H](CO)C[C@@H]3CCNC3=O)[C@H]21
7XAR	A, B	BOV	C22 H27 F2 N5 O4	4-fluoranyl-~{N}-[(2~{S})-1-[2-(2-fluoranylethanoyl)-2-[[(3~{S})-2-oxidanylidenepyrrolidin-3-yl]methyl]hydrazinyl]-4-methyl-1-oxidanylidene-pentan-2-yl]-1~{H}-indole-2-carboxamide	MRCDFPNCOHGYQJ-GUYCJALGSA-N	CC(C)C[C@H](NC(=O)c1cc2c(F)cccc2[nH]1)C(=O)NN(C[C@@H]1CCNC1=O)C(=O)CF
7LCR	A, B	XTM	C21 H30 F N3 O5	N~2~-{[(3-fluorophenyl)methoxy]carbonyl}-N-{(2S)-1-hydroxy-3-[(3S)-2-oxopyrrolidin-3-yl]propan-2-yl}-L-leucinamide	KSFOLLAEZGAOFV-SZMVWBNQSA-N	CC(C)C[C@H](NC(=O)OCc1cccc(F)c1)C(=O)N[C@H](CO)C[C@@H]1CCNC1=O
7XRS	A, B	HUR	C30 H33 N5 O5 S	N-[(2S)-1-[[(2S)-1-(1,3-benzothiazol-2-yl)-1-oxidanylidene-3-[(3S)-2-oxidanylidenepyrrolidin-3-yl]propan-2-yl]amino]-4-methyl-1-oxidanylidene-pentan-2-yl]-4-methoxy-1H-indole-2-carboxamide	JBLLRCOZJMVOAE-HSQYWUDLSA-N	COc1cccc2[nH]c(C(=O)N[C@@H](CC(C)C)C(=O)N[C@@H](C[C@@H]3CCNC3=O)C(=O)c3nc4ccccc4s3)cc12
7TEK	A	I2D	C23 H19 Cl N4 O	N-[(3-chlorophenyl)methyl]-N-[4-(1H-pyrazol-4-yl)phenyl]-2-(pyridin-3-yl)acetamide	LLFIKGDQQRLTFJ-UHFFFAOYSA-N	O=C(Cc1cccnc1)N(Cc1cccc(Cl)c1)c1ccc(-c2cn[nH]c2)cc1
7TEL	A	I2N	C27 H20 Cl F N4 O	N-[(3-chloro-5-fluorophenyl)methyl]-N-[4-(1H-imidazol-4-yl)phenyl]-2-(isoquinolin-4-yl)acetamide	HMZYKUVJCFLOFI-UHFFFAOYSA-N	O=C(Cc1cncc2ccccc12)N(Cc1cc(F)cc(Cl)c1)c1ccc(-c2c[nH]cn2)cc1
7WQK	A	ALD	C26 H43 N3 O5	N-[(benzyloxy)carbonyl]-L-leucyl-N-[(2S)-1-hydroxy-4-methylpentan-2-yl]-L-leucinamide	WUJQMWDTZKIKQZ-VABKMULXSA-N	CC(C)C[C@@H](CO)NC(=O)[C@H](CC(C)C)NC(=O)[C@H](CC(C)C)NC(=O)OCc1ccccc1
8HTV	A	UZF	C16 H15 N O S	1-(5,6-dihydrobenzo[b][1]benzazepin-11-yl)-2-sulfanyl-ethanone	LSKXZDXJGRPCMD-UHFFFAOYSA-N	O=C(CS)N1c2ccccc2CCc2ccccc21
8GTV	A, B	KAE	C25 H26 Cl2 N4 O3	4-[(2~{S})-4-(3,4-dichlorophenyl)-2-(morpholin-4-ylmethyl)piperazin-1-yl]carbonyl-1~{H}-quinolin-2-one	LBLGMVCPRZTJIF-SFHVURJKSA-N	O=C(c1cc(=O)[nH]c2ccccc12)N1CCN(c2ccc(Cl)c(Cl)c2)C[C@@H]1CN1CCOCC1
8GTW	A, B	K9U	C24 H21 Cl2 F3 N4 O3	(2S)-4-(3,4-dichlorophenyl)-1-[(2-oxidanylidene-1H-quinolin-4-yl)carbonyl]-N-[3,3,3-tris(fluoranyl)propyl]piperazine-2-carboxamide	QFILEVBXLNLABP-FQEVSTJZSA-N	O=C(NCCC(F)(F)F)[C@@H]1CN(c2ccc(Cl)c(Cl)c2)CCN1C(=O)c1cc(=O)[nH]c2ccccc12
8EOY	A, B	WOH	C19 H27 Cl N4 O5	benzyl {(2S)-1-[2-(3-amino-3-oxopropyl)-2-(chloroacetyl)hydrazinyl]-4-methyl-1-oxopentan-2-yl}carbamate (non-preferred name)	SEDQMDCLDZNPIX-HNNXBMFYSA-N	CC(C)C[C@H](NC(=O)OCc1ccccc1)C(=O)NN(CCC(N)=O)C(=O)CCl
7V1T	A	5IL	C20 H20 N4 O4 S	5,8-bis(oxidanylidene)-7-[(2-piperazin-1-ylphenyl)amino]naphthalene-1-sulfonamide	JAMVFKPFIUKEMG-UHFFFAOYSA-N	NS(=O)(=O)c1cccc2c1C(=O)C(Nc1ccccc1N1CCNCC1)=CC2=O
7P2G	A	4N0	C16 H13 I N2 O2	(4~{R})-~{N}-(4-iodophenyl)-2-oxidanylidene-3,4-dihydro-1~{H}-quinoline-4-carboxamide	DDBKMCQLKKZOJH-CYBMUJFWSA-N	O=C1C[C@@H](C(=O)Nc2ccc(I)cc2)c2ccccc2N1
